# Supplementary material for: (Penta­fluoro­propionato-κO)tetra­kis­(trimethyl­phosphine oxide-κO)copper(II) penta­fluoro­propionate
Source: Acta Crystallogr Sect E Struct Rep Online. 2011 Aug 11;67(Pt 9):m1225–6. doi: 10.1107/S1600536811031114 (PMC3200869; doi:10.1107/S1600536811031114)
Supplement: Supplementary file 1 [file e-67-m1225-sup1.cif]

##############################################################################
#                                                                            #
# This CIF contains the data in a paper accepted for publication in          #
# Acta Crystallographica Section E. It conforms to the requirements of       #
# Notes for Authors for Acta Crystallographica Section E, and has been       #
# peer reviewed under the auspices of the IUCr Commission on Journals.       #
#                                                                            #
# Full details of the Crystallographic Information File format               #
# are given in the paper "The Crystallographic Information File (CIF):       #
# a New Standard Archive File for Crystallography" by S. R. Hall, F. H.      #
# Allen and I. D. Brown [Acta Cryst. (1991), A47, 655-685].                  #
#                                                                            #
# The current version of the core CIF dictionary is obtainable from          #
# ftp://ftp.iucr.org/pub/cif_core.dic.                                       #
#                                                                            #
# Software is freely available for graphical display of the structure(s)     #
# in this CIF. For information consult the CIF software page                 #
# http://www.iucr.org/resources/cif/software.                                #
#                                                                            #
# This file may be used for bona fide research purposes within the           #
# scientific community so long as proper attribution is given to the journal # 
# article from which it was obtained.                                        #
#                                                                            #
##############################################################################
data_I
_audit_creation_method     SHELXL-97
_chemical_name_systematic
;
(Pentafluoropropionato-\k<i>O</i>)tetrakis(trimethylphosphine
oxide-\k<i>O</i>)copper(II) pentafluoropropionate
;
_chemical_name_common     'work'
_chemical_formula_moiety     'C15 H36 Cu F5 O6 P4 +, C3 F5 O2 -'
_chemical_formula_sum     'C18 H36 Cu F10 O8 P4'
_chemical_formula_iupac     '[Cu (C3 F5 O2) (C3 H9 O P)4] (C3 F5 O2)'
_chemical_formula_weight     757.89
_chemical_melting_point     ?
_symmetry_cell_setting     triclinic
_symmetry_space_group_name_H-M     'P -1'
_symmetry_space_group_name_Hall     '-P 1'
loop_
    _symmetry_equiv_pos_as_xyz
    'x, y, z'
    '-x, -y, -z'
_cell_length_a     9.5955(8)
_cell_length_b     12.2627(11)
_cell_length_c     14.1848(12)
_cell_angle_alpha     82.720(2)
_cell_angle_beta     80.5010(10)
_cell_angle_gamma     82.899(2)
_cell_volume     1623.9(2)
_cell_formula_units_Z     2
_cell_measurement_reflns_used     5155
_cell_measurement_theta_min     2.164
_cell_measurement_theta_max     28.064
_cell_measurement_temperature     100(2)
_exptl_crystal_description     'plate'
_exptl_crystal_colour     'colorless'
_exptl_crystal_size_max     0.48
_exptl_crystal_size_mid     0.17
_exptl_crystal_size_min     0.03
_exptl_crystal_density_diffrn     1.550
_exptl_crystal_density_meas     ?
_exptl_crystal_density_method     'not measured'
_exptl_crystal_F_000     774
_exptl_absorpt_coefficient_mu     0.964
_exptl_absorpt_correction_type     multi-scan
_exptl_absorpt_process_details     '(SADABS; Sheldrick, 1997)'
_exptl_absorpt_correction_T_min     0.6548
_exptl_absorpt_correction_T_max     0.9717
_exptl_special_details     ?
_diffrn_ambient_temperature     100(2)
_diffrn_radiation_type     MoK\a
_diffrn_radiation_wavelength     0.71073
_diffrn_radiation_source     'fine-focus sealed tube'
_diffrn_radiation_monochromator     'graphite'
_diffrn_measurement_device_type     'Bruker APEX CCD area-detector'
_diffrn_measurement_method     \w
_diffrn_detector_area_resol_mean     ?
_diffrn_reflns_number     10254
_diffrn_reflns_av_R_equivalents     0.0155
_diffrn_reflns_av_sigmaI/netI     0.0329
_diffrn_reflns_theta_min     2.35
_diffrn_reflns_theta_max     28.31
_diffrn_reflns_theta_full     25.00
_diffrn_measured_fraction_theta_max     0.885
_diffrn_measured_fraction_theta_full     0.986
_diffrn_reflns_limit_h_min     -10
_diffrn_reflns_limit_h_max     12
_diffrn_reflns_limit_k_min     -12
_diffrn_reflns_limit_k_max     15
_diffrn_reflns_limit_l_min     -12
_diffrn_reflns_limit_l_max     18
_diffrn_standards_number     ?
_diffrn_standards_interval_count     ?
_diffrn_standards_interval_time     ?
_diffrn_standards_decay_%     ?
_refine_special_details
;
Refinement of <i>F</i>^2^ against ALL reflections. The weighted <i>R</i>-factor
<i>wR</i> and goodness of fit <i>S</i> are based on <i>F</i>^2^, conventional
<i>R</i>-factors <i>R</i> are based on <i>F</i>, with <i>F</i> set to zero for
negative <i>F</i>^2^. The threshold expression of <i>F</i>^2^ >
\s(<i>F</i>^2^) is used only for calculating <i>R</i>-factors(gt) <i>etc</i>.
and is not relevant to the choice of reflections for refinement.
<i>R</i>-factors based on <i>F</i>^2^ are statistically about twice as large
as those based on <i>F</i>, and <i>R</i>- factors based on ALL data will be
even larger.
;
_reflns_number_total     7148
_reflns_number_gt     6207
_reflns_threshold_expression     I>2\s(I)
_refine_ls_structure_factor_coef     Fsqd
_refine_ls_matrix_type     full
_refine_ls_R_factor_all     0.0531
_refine_ls_R_factor_gt     0.0465
_refine_ls_wR_factor_gt     0.1192
_refine_ls_wR_factor_ref     0.1243
_refine_ls_goodness_of_fit_ref     1.067
_refine_ls_restrained_S_all     1.080
_refine_ls_number_reflns     7148
_refine_ls_number_parameters     416
_refine_ls_number_restraints     33
_refine_ls_hydrogen_treatment     constr
_refine_ls_weighting_scheme     calc
_refine_ls_weighting_details
         'calc w=1/[\s^2^(Fo^2^)+(0.0677P)^2^+1.8569P] where P=(Fo^2^+2Fc^2^)/3'
_atom_sites_solution_hydrogens     geom
_atom_sites_solution_primary     direct
_atom_sites_solution_secondary     difmap
_refine_ls_shift/su_max     0.004
_refine_ls_shift/su_mean     0.000
_refine_diff_density_max     1.332
_refine_diff_density_min     -0.641
_refine_ls_extinction_method     none
_refine_ls_extinction_coef     ?
loop_
    _atom_type_symbol
    _atom_type_description
    _atom_type_scat_dispersion_real
    _atom_type_scat_dispersion_imag
    _atom_type_scat_source
    'C' 'C' 0.0033 0.0016
                         'International Tables Vol C Tables 4.2.6.8 and 6.1.1.4'
    'H' 'H' 0.0000 0.0000
                         'International Tables Vol C Tables 4.2.6.8 and 6.1.1.4'
    'O' 'O' 0.0106 0.0060
                         'International Tables Vol C Tables 4.2.6.8 and 6.1.1.4'
    'F' 'F' 0.0171 0.0103
                         'International Tables Vol C Tables 4.2.6.8 and 6.1.1.4'
    'P' 'P' 0.1023 0.0942
                         'International Tables Vol C Tables 4.2.6.8 and 6.1.1.4'
    'Cu' 'Cu' 0.3201 1.2651
                         'International Tables Vol C Tables 4.2.6.8 and 6.1.1.4'
_computing_data_collection     'SMART (Bruker, 2001)'
_computing_cell_refinement     'SAINT (Bruker, 2002)'
_computing_data_reduction     'SAINT (Bruker, 2002)'
_computing_structure_solution     'SHELXS97 (Sheldrick, 2008)'
_computing_structure_refinement     'SHELXL97 (Sheldrick, 2008)'
_computing_molecular_graphics     'Mercury (Macrae <i>et al.</i>, 2008)'
_computing_publication_material     'SHELXL97 (Sheldrick, 2008)'
loop_
    _atom_site_type_symbol
    _atom_site_label
    _atom_site_fract_x
    _atom_site_fract_y
    _atom_site_fract_z
    _atom_site_U_iso_or_equiv
    _atom_site_adp_type
    _atom_site_calc_flag
    _atom_site_refinement_flags
    _atom_site_occupancy
    _atom_site_symmetry_multiplicity
    _atom_site_disorder_assembly
    _atom_site_disorder_group
    Cu Cu1 0.08108(3) 0.78725(2) 0.19051(2) 0.01610(10) Uani d . 1 1 . .
    P P1 0.24449(7) 0.85300(5) -0.01852(5) 0.01593(14) Uani d . 1 1 . .
    F F1 -0.1350(2) 0.6864(2) -0.05341(14) 0.0504(6) Uani d . 1 1 . .
    O O1 0.18617(19) 0.87540(15) 0.08413(13) 0.0192(4) Uani d . 1 1 . .
    C C1 0.3916(3) 0.9301(2) -0.0631(2) 0.0219(5) Uani d . 1 1 . .
    H H1B 0.3621 1.0088 -0.0583 0.033 Uiso calc R 1 1 . .
    H H1C 0.4253 0.9186 -0.1305 0.033 Uiso calc R 1 1 . .
    H H1A 0.4683 0.9053 -0.0251 0.033 Uiso calc R 1 1 . .
    P P2 0.25316(7) 0.53881(6) 0.24912(5) 0.02095(16) Uani d . 1 1 . .
    F F2 -0.3344(2) 0.76050(17) 0.0154(2) 0.0551(7) Uani d . 1 1 . .
    O O2 0.2545(2) 0.65462(16) 0.20071(14) 0.0241(4) Uani d . 1 1 . .
    C C2 0.1173(3) 0.8928(2) -0.09896(19) 0.0216(5) Uani d . 1 1 . .
    H H2A 0.0808 0.9706 -0.0950 0.032 Uiso calc R 1 1 . .
    H H2C 0.0386 0.8467 -0.0810 0.032 Uiso calc R 1 1 . .
    H H2B 0.1628 0.8829 -0.1649 0.032 Uiso calc R 1 1 . .
    P P3 0.23148(7) 0.95789(6) 0.28343(5) 0.02113(16) Uani d . 1 1 . .
    F F3 -0.3038(4) 0.5932(3) 0.17037(17) 0.0865(11) Uani d . 1 1 . .
    O O3 0.1153(2) 0.88590(17) 0.28130(14) 0.0239(4) Uani d . 1 1 . .
    C C3 0.3067(3) 0.7111(2) -0.0298(2) 0.0241(6) Uani d . 1 1 . .
    H H3B 0.2287 0.6654 -0.0061 0.036 Uiso calc R 1 1 . .
    H H3C 0.3841 0.6884 0.0081 0.036 Uiso calc R 1 1 . .
    H H3A 0.3416 0.7017 -0.0975 0.036 Uiso calc R 1 1 . .
    P P4 -0.15738(7) 0.75219(6) 0.37572(5) 0.02040(16) Uani d . 1 1 . .
    F F4 -0.3406(2) 0.54896(16) 0.03595(14) 0.0372(4) Uani d . 1 1 . .
    O O4 -0.0456(2) 0.71361(15) 0.29524(14) 0.0219(4) Uani d . 1 1 . .
    C C4 0.4003(3) 0.4476(3) 0.2000(2) 0.0311(7) Uani d . 1 1 . .
    H H4C 0.4893 0.4776 0.2029 0.047 Uiso calc R 1 1 . .
    H H4A 0.3931 0.4405 0.1330 0.047 Uiso calc R 1 1 . .
    H H4B 0.3988 0.3747 0.2374 0.047 Uiso calc R 1 1 . .
    F F5 -0.1333(3) 0.51630(18) 0.0786(2) 0.0734(9) Uani d . 1 1 . .
    O O5 -0.00828(19) 0.71780(16) 0.09965(14) 0.0210(4) Uani d . 1 1 . .
    C C5 0.0986(3) 0.4756(3) 0.2401(3) 0.0339(7) Uani d . 1 1 . .
    H H5A 0.0134 0.5217 0.2659 0.051 Uiso calc R 1 1 . .
    H H5C 0.1016 0.4023 0.2769 0.051 Uiso calc R 1 1 . .
    H H5B 0.0959 0.4681 0.1724 0.051 Uiso calc R 1 1 . .
    O O6 -0.1970(2) 0.84408(17) 0.12865(17) 0.0327(5) Uani d . 1 1 . .
    C C6 0.2642(4) 0.5320(3) 0.3743(2) 0.0373(8) Uani d . 1 1 . .
    H H6A 0.1857 0.5805 0.4053 0.056 Uiso calc R 1 1 . .
    H H6B 0.3548 0.5561 0.3822 0.056 Uiso calc R 1 1 . .
    H H6C 0.2581 0.4558 0.4040 0.056 Uiso calc R 1 1 . .
    C C7 0.4043(3) 0.8860(3) 0.2605(2) 0.0337(7) Uani d . 1 1 . .
    H H7B 0.4105 0.8184 0.3052 0.050 Uiso calc R 1 1 . .
    H H7C 0.4752 0.9333 0.2695 0.050 Uiso calc R 1 1 . .
    H H7A 0.4224 0.8668 0.1943 0.050 Uiso calc R 1 1 . .
    C C8 0.2270(3) 1.0803(2) 0.2011(2) 0.0285(6) Uani d . 1 1 . .
    H H8B 0.1326 1.1216 0.2115 0.043 Uiso calc R 1 1 . .
    H H8A 0.2473 1.0603 0.1351 0.043 Uiso calc R 1 1 . .
    H H8C 0.2987 1.1262 0.2113 0.043 Uiso calc R 1 1 . .
    C C9 0.2105(4) 1.0049(3) 0.3994(2) 0.0371(8) Uani d . 1 1 . .
    H H9B 0.1156 1.0445 0.4138 0.056 Uiso calc R 1 1 . .
    H H9C 0.2826 1.0547 0.4003 0.056 Uiso calc R 1 1 . .
    H H9A 0.2218 0.9413 0.4479 0.056 Uiso calc R 1 1 . .
    C C10 -0.2257(3) 0.8943(3) 0.3576(2) 0.0297(6) Uani d . 1 1 . .
    H H10B -0.1475 0.9407 0.3488 0.045 Uiso calc R 1 1 . .
    H H10C -0.2944 0.9133 0.4138 0.045 Uiso calc R 1 1 . .
    H H10A -0.2728 0.9067 0.3003 0.045 Uiso calc R 1 1 . .
    C C11 -0.0891(3) 0.7320(3) 0.4869(2) 0.0317(7) Uani d . 1 1 . .
    H H11A -0.0069 0.7738 0.4812 0.048 Uiso calc R 1 1 . .
    H H11C -0.0601 0.6532 0.5025 0.048 Uiso calc R 1 1 . .
    H H11B -0.1629 0.7579 0.5379 0.048 Uiso calc R 1 1 . .
    C C12 -0.3045(3) 0.6728(3) 0.3907(2) 0.0308(7) Uani d . 1 1 . .
    H H12C -0.2711 0.5940 0.4011 0.046 Uiso calc R 1 1 . .
    H H12A -0.3503 0.6869 0.3329 0.046 Uiso calc R 1 1 . .
    H H12B -0.3730 0.6938 0.4464 0.046 Uiso calc R 1 1 . .
    C C13 -0.1330(3) 0.7628(2) 0.0938(2) 0.0221(5) Uani d . 1 1 . .
    C C14 -0.2120(3) 0.7015(2) 0.0332(2) 0.0238(6) Uani d . 1 1 . .
    C C15 -0.2495(4) 0.5889(3) 0.0808(2) 0.0369(8) Uani d . 1 1 . .
    O O7A 0.4474(9) 0.8498(7) 0.7251(5) 0.0477(17) Uani d P 0.629(5) 1 A 1
    O O8A 0.5882(6) 0.7691(6) 0.6074(5) 0.0323(13) Uani d P 0.629(5) 1 A 1
    C C16A 0.4755(7) 0.8008(5) 0.6533(5) 0.021(2) Uani d PD 0.629(5) 1 A 1
    C C17A 0.3420(5) 0.7754(4) 0.6121(4) 0.0329(9) Uani d PDU 0.629(5) 1 A 1
    F F6A 0.2231(3) 0.8483(2) 0.6315(2) 0.0347(8) Uani d PDU 0.629(5) 1 A 1
    F F7A 0.3679(4) 0.7818(4) 0.5132(2) 0.0379(9) Uani d PDU 0.629(5) 1 A 1
    C C18A 0.2969(6) 0.6623(4) 0.6453(4) 0.0372(10) Uani d PDU 0.629(5) 1 A 1
    F F8A 0.2645(6) 0.6562(5) 0.7412(3) 0.0703(16) Uani d PDU 0.629(5) 1 A 1
    F F9A 0.1885(4) 0.6422(4) 0.6027(4) 0.0480(12) Uani d PDU 0.629(5) 1 A 1
    F F10A 0.3998(4) 0.5841(3) 0.6197(4) 0.0678(16) Uani d PD 0.629(5) 1 A 1
    O O7B 0.4232(16) 0.8398(13) 0.7137(9) 0.052(4) Uiso d PD 0.371(5) 1 A 2
    O O8B 0.5843(13) 0.8011(11) 0.5898(11) 0.071(6) Uani d PD 0.371(5) 1 A 2
    C C16B 0.4611(9) 0.7981(10) 0.6411(8) 0.035(6) Uiso d PD 0.371(5) 1 A 2
    C C17B 0.3690(6) 0.7217(6) 0.6021(4) 0.041(2) Uiso d PD 0.371(5) 1 A 2
    F F7B 0.3527(9) 0.7481(6) 0.5070(4) 0.053(3) Uiso d PD 0.371(5) 1 A 2
    F F6B 0.4318(6) 0.6141(5) 0.6041(5) 0.0376(18) Uiso d PD 0.371(5) 1 A 2
    C C18B 0.2217(7) 0.7160(6) 0.6562(4) 0.046(2) Uiso d PD 0.371(5) 1 A 2
    F F8B 0.1567(7) 0.8193(4) 0.6525(4) 0.0486(17) Uiso d PD 0.371(5) 1 A 2
    F F9B 0.1530(7) 0.6463(5) 0.6187(4) 0.0319(19) Uiso d PD 0.371(5) 1 A 2
    F F10B 0.2208(7) 0.6733(6) 0.7469(4) 0.0378(18) Uiso d PD 0.371(5) 1 A 2
loop_
    _atom_site_aniso_label
    _atom_site_aniso_U_11
    _atom_site_aniso_U_22
    _atom_site_aniso_U_33
    _atom_site_aniso_U_12
    _atom_site_aniso_U_13
    _atom_site_aniso_U_23
    Cu1 0.01510(16) 0.01617(17) 0.01697(17) -0.00428(12) -0.00109(11)
                                                                    -0.00082(12)
    P1 0.0158(3) 0.0150(3) 0.0169(3) -0.0026(2) -0.0013(2) -0.0017(2)
    F1 0.0599(14) 0.0691(15) 0.0299(10) -0.0364(12) -0.0006(9) -0.0139(10)
    O1 0.0221(9) 0.0172(9) 0.0179(9) -0.0055(7) 0.0004(7) -0.0017(7)
    C1 0.0181(12) 0.0232(13) 0.0236(13) -0.0048(10) -0.0008(10) -0.0002(11)
    P2 0.0181(3) 0.0204(3) 0.0220(3) 0.0000(3) -0.0013(2) 0.0024(3)
    F2 0.0481(12) 0.0329(11) 0.0966(19) 0.0074(9) -0.0504(13) -0.0130(11)
    O2 0.0189(9) 0.0232(10) 0.0273(10) -0.0015(8) -0.0017(8) 0.0053(8)
    C2 0.0213(12) 0.0226(13) 0.0213(13) -0.0041(11) -0.0044(10) -0.0008(10)
    P3 0.0221(3) 0.0230(4) 0.0199(3) -0.0078(3) -0.0044(3) -0.0015(3)
    F3 0.148(3) 0.096(2) 0.0307(12) -0.097(2) 0.0034(15) -0.0048(13)
    O3 0.0256(10) 0.0268(10) 0.0204(9) -0.0106(8) 0.0011(8) -0.0057(8)
    C3 0.0280(14) 0.0170(13) 0.0253(14) 0.0011(11) 0.0004(11) -0.0047(10)
    P4 0.0184(3) 0.0224(3) 0.0199(3) -0.0047(3) 0.0007(2) -0.0025(3)
    F4 0.0430(11) 0.0317(10) 0.0440(11) -0.0200(9) -0.0147(9) -0.0053(8)
    O4 0.0207(9) 0.0191(9) 0.0235(10) -0.0036(7) 0.0035(7) -0.0007(7)
    C4 0.0251(14) 0.0303(16) 0.0333(16) 0.0069(12) -0.0011(12) 0.0002(13)
    F5 0.0782(18) 0.0247(11) 0.134(3) -0.0036(11) -0.0712(19) -0.0002(13)
    O5 0.0186(9) 0.0223(10) 0.0232(9) -0.0063(8) -0.0033(7) -0.0020(7)
    C5 0.0250(14) 0.0236(15) 0.054(2) -0.0052(12) -0.0060(14) -0.0057(14)
    O6 0.0338(11) 0.0214(10) 0.0461(13) 0.0031(9) -0.0157(10) -0.0088(9)
    C6 0.0400(18) 0.045(2) 0.0225(15) 0.0030(15) -0.0028(13) 0.0042(13)
    C7 0.0243(14) 0.0352(17) 0.0403(18) -0.0036(13) -0.0085(13) 0.0055(14)
    C8 0.0299(15) 0.0247(15) 0.0313(15) -0.0071(12) -0.0065(12) 0.0019(12)
    C9 0.050(2) 0.0398(18) 0.0264(16) -0.0216(16) -0.0047(14) -0.0079(13)
    C10 0.0279(14) 0.0259(15) 0.0324(16) 0.0015(12) 0.0018(12) -0.0050(12)
    C11 0.0315(15) 0.0391(18) 0.0253(15) -0.0034(13) -0.0051(12) -0.0055(13)
    C12 0.0236(14) 0.0383(17) 0.0307(16) -0.0140(13) 0.0073(11) -0.0090(13)
    C13 0.0235(13) 0.0191(13) 0.0255(14) -0.0069(11) -0.0078(10) 0.0009(10)
    C14 0.0246(13) 0.0229(14) 0.0261(14) -0.0043(11) -0.0096(11) -0.0013(11)
    C15 0.054(2) 0.0300(17) 0.0333(17) -0.0229(16) -0.0176(15) 0.0027(13)
    O7A 0.059(4) 0.062(4) 0.029(3) -0.007(3) -0.003(2) -0.032(2)
    O8A 0.030(2) 0.030(4) 0.036(3) -0.0178(18) 0.0070(18) -0.001(2)
    C16A 0.023(3) 0.028(4) 0.015(3) -0.0121(19) -0.003(2) -0.0083(18)
    C17A 0.038(2) 0.027(2) 0.0363(18) 0.0004(15) -0.007(2) -0.0156(17)
    F6A 0.0312(16) 0.0262(15) 0.0452(17) 0.0042(12) -0.0056(13) -0.0053(13)
    F7A 0.045(2) 0.049(2) 0.0245(14) -0.0102(17) -0.0080(12) -0.0096(13)
    C18A 0.036(3) 0.0291(18) 0.050(2) -0.0039(18) -0.016(2) -0.0034(19)
    F8A 0.058(3) 0.108(4) 0.0394(17) -0.005(3) -0.0178(19) 0.025(2)
    F9A 0.0239(19) 0.071(3) 0.055(2) -0.023(2) -0.0081(18) -0.007(2)
    F10A 0.046(2) 0.0196(18) 0.151(5) 0.0063(18) -0.048(3) -0.025(2)
    O8B 0.092(9) 0.038(8) 0.069(9) -0.038(6) 0.058(7) -0.016(6)
_geom_special_details
;
All e.s.d.'s (except the e.s.d. in the dihedral angle between two l.s. planes)
are estimated using the full covariance matrix. The cell e.s.d.'s are taken
into account individually in the estimation of e.s.d.'s in distances, angles
and torsion angles; correlations between e.s.d.'s in cell parameters are only
used when they are defined by crystal symmetry. An approximate (isotropic)
treatment of cell e.s.d.'s is used for estimating e.s.d.'s involving l.s.
planes.
;
loop_
    _geom_bond_atom_site_label_1
    _geom_bond_atom_site_label_2
    _geom_bond_site_symmetry_2
    _geom_bond_distance
    _geom_bond_publ_flag
    Cu1 O1 . 1.9535(18) y
    Cu1 O4 . 1.9582(18) y
    Cu1 O3 . 1.965(2) y
    Cu1 O5 . 1.9863(19) y
    Cu1 O2 . 2.1876(19) y
    P1 O1 . 1.5176(19) ?
    P1 C1 . 1.780(3) ?
    P1 C3 . 1.786(3) ?
    P1 C2 . 1.789(3) ?
    F1 C14 . 1.346(4) ?
    C1 H1B . 0.9800 ?
    C1 H1C . 0.9800 ?
    C1 H1A . 0.9800 ?
    P2 O2 . 1.498(2) ?
    P2 C5 . 1.786(3) ?
    P2 C6 . 1.787(3) ?
    P2 C4 . 1.792(3) ?
    F2 C14 . 1.345(3) ?
    C2 H2A . 0.9800 ?
    C2 H2C . 0.9800 ?
    C2 H2B . 0.9800 ?
    P3 O3 . 1.511(2) ?
    P3 C7 . 1.779(3) ?
    P3 C8 . 1.782(3) ?
    P3 C9 . 1.784(3) ?
    F3 C15 . 1.296(4) ?
    C3 H3B . 0.9800 ?
    C3 H3C . 0.9800 ?
    C3 H3A . 0.9800 ?
    P4 O4 . 1.5116(19) ?
    P4 C12 . 1.782(3) ?
    P4 C11 . 1.783(3) ?
    P4 C10 . 1.787(3) ?
    F4 C15 . 1.334(4) ?
    C4 H4C . 0.9800 ?
    C4 H4A . 0.9800 ?
    C4 H4B . 0.9800 ?
    F5 C15 . 1.337(5) ?
    O5 C13 . 1.265(3) ?
    C5 H5A . 0.9800 ?
    C5 H5C . 0.9800 ?
    C5 H5B . 0.9800 ?
    O6 C13 . 1.220(4) ?
    C6 H6A . 0.9800 ?
    C6 H6B . 0.9800 ?
    C6 H6C . 0.9800 ?
    C7 H7B . 0.9800 ?
    C7 H7C . 0.9800 ?
    C7 H7A . 0.9800 ?
    C8 H8B . 0.9800 ?
    C8 H8A . 0.9800 ?
    C8 H8C . 0.9800 ?
    C9 H9B . 0.9800 ?
    C9 H9C . 0.9800 ?
    C9 H9A . 0.9800 ?
    C10 H10B . 0.9800 ?
    C10 H10C . 0.9800 ?
    C10 H10A . 0.9800 ?
    C11 H11A . 0.9800 ?
    C11 H11C . 0.9800 ?
    C11 H11B . 0.9800 ?
    C12 H12C . 0.9800 ?
    C12 H12A . 0.9800 ?
    C12 H12B . 0.9800 ?
    C13 C14 . 1.549(4) ?
    C14 C15 . 1.516(4) ?
    O7A C16A . 1.222(8) ?
    O8A C16A . 1.213(9) ?
    C16A C17A . 1.572(8) ?
    C17A F6A . 1.373(6) ?
    C17A F7A . 1.378(6) ?
    C17A C18A . 1.499(6) ?
    C18A F10A . 1.328(6) ?
    C18A F9A . 1.348(5) ?
    C18A F8A . 1.339(7) ?
    O7B C16B . 1.191(14) ?
    O8B C16B . 1.285(14) ?
    C16B C17B . 1.569(8) ?
    C17B F6B . 1.379(6) ?
    C17B F7B . 1.378(6) ?
    C17B C18B . 1.498(6) ?
    C18B F10B . 1.325(7) ?
    C18B F9B . 1.349(5) ?
    C18B F8B . 1.339(7) ?
loop_
    _geom_angle_atom_site_label_1
    _geom_angle_atom_site_label_2
    _geom_angle_atom_site_label_3
    _geom_angle_site_symmetry_1
    _geom_angle_site_symmetry_3
    _geom_angle
    _geom_angle_publ_flag
    O1 Cu1 O4 . . 172.44(8) y
    O1 Cu1 O3 . . 90.48(8) y
    O4 Cu1 O3 . . 88.42(8) y
    O1 Cu1 O5 . . 91.12(8) y
    O4 Cu1 O5 . . 87.71(8) y
    O3 Cu1 O5 . . 162.51(8) y
    O1 Cu1 O2 . . 94.54(7) y
    O4 Cu1 O2 . . 92.99(7) y
    O3 Cu1 O2 . . 102.55(8) y
    O5 Cu1 O2 . . 94.69(8) y
    O1 P1 C1 . . 109.87(12) ?
    O1 P1 C3 . . 113.30(12) ?
    C1 P1 C3 . . 106.69(13) ?
    O1 P1 C2 . . 112.92(12) ?
    C1 P1 C2 . . 106.63(13) ?
    C3 P1 C2 . . 107.03(14) ?
    P1 O1 Cu1 . . 131.81(11) ?
    P1 C1 H1B . . 109.5 ?
    P1 C1 H1C . . 109.5 ?
    H1B C1 H1C . . 109.5 ?
    P1 C1 H1A . . 109.5 ?
    H1B C1 H1A . . 109.5 ?
    H1C C1 H1A . . 109.5 ?
    O2 P2 C5 . . 113.83(14) ?
    O2 P2 C6 . . 111.92(15) ?
    C5 P2 C6 . . 106.86(17) ?
    O2 P2 C4 . . 112.71(13) ?
    C5 P2 C4 . . 105.21(16) ?
    C6 P2 C4 . . 105.69(16) ?
    P2 O2 Cu1 . . 130.30(11) ?
    P1 C2 H2A . . 109.5 ?
    P1 C2 H2C . . 109.5 ?
    H2A C2 H2C . . 109.5 ?
    P1 C2 H2B . . 109.5 ?
    H2A C2 H2B . . 109.5 ?
    H2C C2 H2B . . 109.5 ?
    O3 P3 C7 . . 112.50(14) ?
    O3 P3 C8 . . 114.19(13) ?
    C7 P3 C8 . . 107.45(15) ?
    O3 P3 C9 . . 109.04(14) ?
    C7 P3 C9 . . 108.03(18) ?
    C8 P3 C9 . . 105.23(16) ?
    P3 O3 Cu1 . . 133.98(12) ?
    P1 C3 H3B . . 109.5 ?
    P1 C3 H3C . . 109.5 ?
    H3B C3 H3C . . 109.5 ?
    P1 C3 H3A . . 109.5 ?
    H3B C3 H3A . . 109.5 ?
    H3C C3 H3A . . 109.5 ?
    O4 P4 C12 . . 109.79(13) ?
    O4 P4 C11 . . 110.73(13) ?
    C12 P4 C11 . . 107.01(16) ?
    O4 P4 C10 . . 114.59(13) ?
    C12 P4 C10 . . 107.08(16) ?
    C11 P4 C10 . . 107.30(16) ?
    P4 O4 Cu1 . . 134.85(12) ?
    P2 C4 H4C . . 109.5 ?
    P2 C4 H4A . . 109.5 ?
    H4C C4 H4A . . 109.5 ?
    P2 C4 H4B . . 109.5 ?
    H4C C4 H4B . . 109.5 ?
    H4A C4 H4B . . 109.5 ?
    C13 O5 Cu1 . . 111.38(18) ?
    P2 C5 H5A . . 109.5 ?
    P2 C5 H5C . . 109.5 ?
    H5A C5 H5C . . 109.5 ?
    P2 C5 H5B . . 109.5 ?
    H5A C5 H5B . . 109.5 ?
    H5C C5 H5B . . 109.5 ?
    P2 C6 H6A . . 109.5 ?
    P2 C6 H6B . . 109.5 ?
    H6A C6 H6B . . 109.5 ?
    P2 C6 H6C . . 109.5 ?
    H6A C6 H6C . . 109.5 ?
    H6B C6 H6C . . 109.5 ?
    P3 C7 H7B . . 109.5 ?
    P3 C7 H7C . . 109.5 ?
    H7B C7 H7C . . 109.5 ?
    P3 C7 H7A . . 109.5 ?
    H7B C7 H7A . . 109.5 ?
    H7C C7 H7A . . 109.5 ?
    P3 C8 H8B . . 109.5 ?
    P3 C8 H8A . . 109.5 ?
    H8B C8 H8A . . 109.5 ?
    P3 C8 H8C . . 109.5 ?
    H8B C8 H8C . . 109.5 ?
    H8A C8 H8C . . 109.5 ?
    P3 C9 H9B . . 109.5 ?
    P3 C9 H9C . . 109.5 ?
    H9B C9 H9C . . 109.5 ?
    P3 C9 H9A . . 109.5 ?
    H9B C9 H9A . . 109.5 ?
    H9C C9 H9A . . 109.5 ?
    P4 C10 H10B . . 109.5 ?
    P4 C10 H10C . . 109.5 ?
    H10B C10 H10C . . 109.5 ?
    P4 C10 H10A . . 109.5 ?
    H10B C10 H10A . . 109.5 ?
    H10C C10 H10A . . 109.5 ?
    P4 C11 H11A . . 109.5 ?
    P4 C11 H11C . . 109.5 ?
    H11A C11 H11C . . 109.5 ?
    P4 C11 H11B . . 109.5 ?
    H11A C11 H11B . . 109.5 ?
    H11C C11 H11B . . 109.5 ?
    P4 C12 H12C . . 109.5 ?
    P4 C12 H12A . . 109.5 ?
    H12C C12 H12A . . 109.5 ?
    P4 C12 H12B . . 109.5 ?
    H12C C12 H12B . . 109.5 ?
    H12A C12 H12B . . 109.5 ?
    O6 C13 O5 . . 129.8(3) ?
    O6 C13 C14 . . 117.6(2) ?
    O5 C13 C14 . . 112.6(2) ?
    F2 C14 F1 . . 105.9(3) ?
    F2 C14 C15 . . 106.8(3) ?
    F1 C14 C15 . . 107.2(3) ?
    F2 C14 C13 . . 111.1(2) ?
    F1 C14 C13 . . 111.7(2) ?
    C15 C14 C13 . . 113.7(2) ?
    F3 C15 F4 . . 109.1(3) ?
    F3 C15 F5 . . 107.2(3) ?
    F4 C15 F5 . . 107.2(3) ?
    F3 C15 C14 . . 111.1(3) ?
    F4 C15 C14 . . 111.5(3) ?
    F5 C15 C14 . . 110.6(3) ?
    O8A C16A O7A . . 131.6(7) ?
    O8A C16A C17A . . 114.0(6) ?
    O7A C16A C17A . . 114.5(6) ?
    F6A C17A F7A . . 104.2(4) ?
    F6A C17A C18A . . 106.1(4) ?
    F7A C17A C18A . . 105.5(4) ?
    F6A C17A C16A . . 114.6(4) ?
    F7A C17A C16A . . 111.0(4) ?
    C18A C17A C16A . . 114.4(4) ?
    F10A C18A F9A . . 103.9(4) ?
    F10A C18A F8A . . 110.5(5) ?
    F9A C18A F8A . . 112.9(5) ?
    F10A C18A C17A . . 111.3(5) ?
    F9A C18A C17A . . 111.9(4) ?
    F8A C18A C17A . . 106.5(5) ?
    O7B C16B O8B . . 125.4(8) ?
    O7B C16B C17B . . 123.0(9) ?
    O8B C16B C17B . . 111.4(9) ?
    F6B C17B F7B . . 102.7(4) ?
    F6B C17B C18B . . 106.1(5) ?
    F7B C17B C18B . . 105.6(5) ?
    F6B C17B C16B . . 111.5(5) ?
    F7B C17B C16B . . 115.0(5) ?
    C18B C17B C16B . . 114.9(4) ?
    F10B C18B F9B . . 103.9(5) ?
    F10B C18B F8B . . 110.0(5) ?
    F9B C18B F8B . . 112.8(5) ?
    F10B C18B C17B . . 112.6(5) ?
    F9B C18B C17B . . 110.3(4) ?
    F8B C18B C17B . . 107.3(5) ?
loop_
    _geom_torsion_atom_site_label_1
    _geom_torsion_atom_site_label_2
    _geom_torsion_atom_site_label_3
    _geom_torsion_atom_site_label_4
    _geom_torsion_site_symmetry_1
    _geom_torsion_site_symmetry_2
    _geom_torsion_site_symmetry_3
    _geom_torsion_site_symmetry_4
    _geom_torsion
    _geom_torsion_publ_flag
    C1 P1 O1 Cu1 . . . . -154.13(15) ?
    C3 P1 O1 Cu1 . . . . -34.9(2) ?
    C2 P1 O1 Cu1 . . . . 86.98(17) ?
    O3 Cu1 O1 P1 . . . . 166.61(16) ?
    O5 Cu1 O1 P1 . . . . -30.81(16) ?
    O2 Cu1 O1 P1 . . . . 63.98(16) ?
    C5 P2 O2 Cu1 . . . . 37.4(2) ?
    C6 P2 O2 Cu1 . . . . -83.9(2) ?
    C4 P2 O2 Cu1 . . . . 157.08(16) ?
    O1 Cu1 O2 P2 . . . . -163.26(16) ?
    O4 Cu1 O2 P2 . . . . 16.18(17) ?
    O3 Cu1 O2 P2 . . . . 105.23(16) ?
    O5 Cu1 O2 P2 . . . . -71.76(17) ?
    C7 P3 O3 Cu1 . . . . -49.3(2) ?
    C8 P3 O3 Cu1 . . . . 73.5(2) ?
    C9 P3 O3 Cu1 . . . . -169.11(19) ?
    O1 Cu1 O3 P3 . . . . -28.23(18) ?
    O4 Cu1 O3 P3 . . . . 159.25(18) ?
    O5 Cu1 O3 P3 . . . . -123.5(2) ?
    O2 Cu1 O3 P3 . . . . 66.53(18) ?
    C12 P4 O4 Cu1 . . . . 140.10(18) ?
    C11 P4 O4 Cu1 . . . . -102.0(2) ?
    C10 P4 O4 Cu1 . . . . 19.6(2) ?
    O3 Cu1 O4 P4 . . . . 41.48(18) ?
    O5 Cu1 O4 P4 . . . . -121.46(18) ?
    O2 Cu1 O4 P4 . . . . 143.97(17) ?
    O1 Cu1 O5 C13 . . . . -99.79(18) ?
    O4 Cu1 O5 C13 . . . . 72.74(18) ?
    O3 Cu1 O5 C13 . . . . -4.6(4) ?
    O2 Cu1 O5 C13 . . . . 165.56(18) ?
    Cu1 O5 C13 O6 . . . . 6.3(4) ?
    Cu1 O5 C13 C14 . . . . -173.07(17) ?
    O6 C13 C14 F2 . . . . 10.4(4) ?
    O5 C13 C14 F2 . . . . -170.1(2) ?
    O6 C13 C14 F1 . . . . 128.4(3) ?
    O5 C13 C14 F1 . . . . -52.1(3) ?
    O6 C13 C14 C15 . . . . -110.1(3) ?
    O5 C13 C14 C15 . . . . 69.4(3) ?
    F2 C14 C15 F3 . . . . -77.1(4) ?
    F1 C14 C15 F3 . . . . 169.7(3) ?
    C13 C14 C15 F3 . . . . 45.8(4) ?
    F2 C14 C15 F4 . . . . 44.8(4) ?
    F1 C14 C15 F4 . . . . -68.4(4) ?
    C13 C14 C15 F4 . . . . 167.7(3) ?
    F2 C14 C15 F5 . . . . 164.0(3) ?
    F1 C14 C15 F5 . . . . 50.8(3) ?
    C13 C14 C15 F5 . . . . -73.1(3) ?
    O8A C16A C17A F6A . . . . -151.9(6) ?
    O7A C16A C17A F6A . . . . 27.5(8) ?
    O8A C16A C17A F7A . . . . -34.2(7) ?
    O7A C16A C17A F7A . . . . 145.2(7) ?
    O8A C16A C17A C18A . . . . 85.1(7) ?
    O7A C16A C17A C18A . . . . -95.4(7) ?
    F6A C17A C18A F10A . . . . 172.6(4) ?
    F7A C17A C18A F10A . . . . 62.4(5) ?
    C16A C17A C18A F10A . . . . -60.0(6) ?
    F6A C17A C18A F9A . . . . 56.9(6) ?
    F7A C17A C18A F9A . . . . -53.3(6) ?
    C16A C17A C18A F9A . . . . -175.7(5) ?
    F6A C17A C18A F8A . . . . -66.8(5) ?
    F7A C17A C18A F8A . . . . -177.1(4) ?
    C16A C17A C18A F8A . . . . 60.5(6) ?
    O7B C16B C17B F6B . . . . -113.4(14) ?
    O8B C16B C17B F6B . . . . 61.0(11) ?
    O7B C16B C17B F7B . . . . 130.3(14) ?
    O8B C16B C17B F7B . . . . -55.4(12) ?
    O7B C16B C17B C18B . . . . 7.4(16) ?
    O8B C16B C17B C18B . . . . -178.3(10) ?
    F6B C17B C18B F10B . . . . 60.9(6) ?
    F7B C17B C18B F10B . . . . 169.4(6) ?
    C16B C17B C18B F10B . . . . -62.8(8) ?
    F6B C17B C18B F9B . . . . -54.7(6) ?
    F7B C17B C18B F9B . . . . 53.8(7) ?
    C16B C17B C18B F9B . . . . -178.4(6) ?
    F6B C17B C18B F8B . . . . -177.9(5) ?
    F7B C17B C18B F8B . . . . -69.4(6) ?
    C16B C17B C18B F8B . . . . 58.4(7) ?
loop_
    _geom_hbond_atom_site_label_D
    _geom_hbond_atom_site_label_H
    _geom_hbond_atom_site_label_A
    _geom_hbond_site_symmetry_A
    _geom_hbond_distance_DH
    _geom_hbond_distance_HA
    _geom_hbond_distance_DA
    _geom_hbond_angle_DHA
    C3 H3B O5 1_555 0.98 2.57 3.265(3) 128
    C5 H5A O4 1_555 0.98 2.42 3.204(4) 136
    C10 H10B O3 3_666 0.98 2.58 3.266(4) 127
    C1 H1A F2 1_655 0.98 2.52 3.392(3) 149
    C1 H1B O6 2_575 0.98 2.47 3.265(3) 138
    C4 H4A F4 2_565 0.98 2.51 3.482(3) 170
    C4 H4C F3 1_655 0.98 2.53 3.478(5) 163
    C9 H9A F7A . 0.98 2.44 3.322(6) 150
    C11 H11B O8A 1_455 0.98 2.42 3.289(7) 147
    C12 H12B O8A 1_455 0.98 2.52 3.388(8) 147
data_global
_journal_data_validation_number     ?
_journal_date_recd_electronic     2011-07-14
_journal_date_accepted     2011-08-02
_journal_name_full     'Acta Crystallographica, Section E'
_journal_year     2011
_journal_volume     67
_journal_issue      9
_journal_page_first     m1225
_journal_page_last     m1226
_journal_paper_category     QM
_journal_coeditor_code     HP2011
_publ_contact_author_name     'Liliana Dobrza\'nska'
_publ_contact_author_address
;
 Department of Chemistry,
 Katholieke Universiteit Leuven,
 Celestijnenlaan 200F - bus 2404,
 B-3001 Heverlee,
 Belgium
;
_publ_contact_author_email     lianger@chem.kuleuven.be
_publ_contact_author_fax     '+32 16 327 990'
_publ_contact_author_phone     '+32 16 327 423'
_publ_section_title
;
(Pentafluoropropionato-\k<i>O</i>)tetrakis(trimethylphosphine
oxide-\k<i>O</i>)copper(II) pentafluoropropionate
;
loop_
    _publ_author_name
    _publ_author_address
    'Iwona B. Szyma\'nska'
;
 Faculty of Chemistry,
 Nicolaus Copernicus University,
 Gagarina 7,87-100 Toru\'n,
 Poland
;
    'Liliana Dobrza\'nska'
;
 Department of Chemistry,
 Katholieke Universiteit Leuven,
 Celestijnenlaan 200F - bus 2404,
 B-3001 Heverlee,
 Belgium
 Department of Chemistry,
 University of Stellenbosch,
 Private Bag X1, Matieland,
 South Africa
;
