# Supplementary material for: (Penta­fluoro­propionato-κO)tetra­kis­(trimethyl­phosphine oxide-κO)copper(II) penta­fluoro­propionate
Source: Acta Crystallogr Sect E Struct Rep Online. 2011 Aug 11;67(Pt 9):m1225–6. doi: 10.1107/S1600536811031114 (PMC3200869; doi:10.1107/S1600536811031114)
Supplement: Supplementary file 2 [file e-67-m1225-Isup2.hkl]

# 
# h,k,l, Fc-squared, Fo-squared, sigma(Fo-squared) and status flag 
# 
data_I
_shelx_title ' xm in P-1' 
_shelx_refln_list_code          4 
_shelx_F_calc_maximum      220.78 
_exptl_crystal_F_000       774.00 
_reflns_d_resolution_high  0.7493 
 
loop_ 
 _symmetry_equiv_pos_as_xyz 
 'x, y, z' 
 '-x, -y, -z' 
 
_cell_length_a     9.5955 
_cell_length_b    12.2627 
_cell_length_c    14.1848 
_cell_angle_alpha  82.720 
_cell_angle_beta   80.501 
_cell_angle_gamma  82.899 
 
_shelx_F_squared_multiplier     1.000 
 
loop_ 
 _refln_index_h 
 _refln_index_k 
 _refln_index_l 
 _refln_F_squared_calc 
 _refln_F_squared_meas 
 _refln_F_squared_sigma 
 _refln_observed_status 
   2   0   0    28553.80    31249.94    373.66 o 
   3   0   0     1279.21     1270.82     29.92 o 
   4   0   0      123.77      121.15      7.17 o 
   5   0   0       56.05       50.56      5.59 o 
   6   0   0     4784.39     4828.76    106.06 o 
   7   0   0      701.90      632.59     21.83 o 
   8   0   0      513.41      500.79     19.93 o 
   9   0   0      122.06      130.22     11.51 o 
  10   0   0      112.54      111.76     11.78 o 
  11   0   0       10.95       24.76      8.80 o 
 -11   1   0        2.68        1.09      7.77 o 
 -10   1   0      676.64      622.21     25.52 o 
  -9   1   0      798.15      833.24     28.89 o 
  -8   1   0      935.33      879.78     28.67 o 
  -7   1   0      174.72      116.48      9.01 o 
  -6   1   0      399.17      280.43     12.87 o 
  -5   1   0      999.37      902.58     19.78 o 
  -4   1   0       23.77       35.11      4.24 o 
  -3   1   0     4203.41     4393.96     83.63 o 
  -2   1   0      687.75      668.82     10.70 o 
  -1   1   0     1208.20     1226.46     16.95 o 
   1   1   0     4450.84     5252.65    108.12 o 
   2   1   0       25.02       17.26      1.85 o 
   3   1   0     2807.71     3719.59     54.21 o 
   4   1   0      328.87      415.30      9.61 o 
   5   1   0     8943.30     9779.86    204.18 o 
   6   1   0       51.51       91.94      7.66 o 
   7   1   0     5750.26     5896.81    129.13 o 
   8   1   0     1781.65     1627.00     43.93 o 
   9   1   0       20.20        0.49      5.76 o 
  10   1   0      181.39      189.68     14.28 o 
  11   1   0      439.18      414.07     21.56 o 
  12   1   0        6.40        5.54      8.42 o 
 -11   2   0      115.93      131.58     13.90 o 
 -10   2   0       34.90       58.70      9.88 o 
  -9   2   0      152.52      180.61     13.41 o 
  -8   2   0     2605.29     2529.04     62.88 o 
  -7   2   0      588.66      574.70     20.64 o 
  -6   2   0      522.54      494.98     14.53 o 
  -5   2   0      264.27      258.74      9.26 o 
  -4   2   0      729.20      738.65     16.27 o 
  -3   2   0     7075.51     8138.97    106.47 o 
  -2   2   0     7663.55     8164.99    105.66 o 
  -1   2   0    14055.85    15658.47    200.88 o 
   0   2   0    11043.86    13284.34    247.52 o 
   1   2   0        5.36        9.12      1.68 o 
   2   2   0     1456.99     1478.21     33.18 o 
   4   2   0     5869.78     6024.83     86.91 o 
   5   2   0      718.00      794.81     15.58 o 
   6   2   0      644.18      692.05     21.88 o 
   7   2   0       89.95       98.83      8.74 o 
   8   2   0      166.99      145.26     11.02 o 
   9   2   0      135.70      159.00     12.16 o 
  10   2   0        1.64        0.49      6.79 o 
  11   2   0      195.95      154.55     14.12 o 
  12   2   0      333.03      323.87     20.47 o 
 -11   3   0       59.30       31.71      9.56 o 
 -10   3   0      108.72      103.07     11.78 o 
  -9   3   0      764.45      798.48     28.73 o 
  -8   3   0     1533.36     1533.54     42.79 o 
  -7   3   0      454.18      462.20     20.80 o 
  -6   3   0     1473.70     1319.07     27.86 o 
  -5   3   0      411.83      376.97      9.67 o 
  -4   3   0     8616.95     9239.54    121.62 o 
  -3   3   0     1319.58     1392.65     27.61 o 
  -2   3   0     2515.48     2721.05     37.38 o 
  -1   3   0     2339.70     2498.93     34.05 o 
   0   3   0     5533.35     5735.12     74.46 o 
   1   3   0     1976.94     2212.23     35.63 o 
   2   3   0       27.65       14.23      2.93 o 
   4   3   0     1705.09     2067.15     32.51 o 
   5   3   0      331.48      336.53     12.08 o 
   6   3   0     1294.79     1326.94     24.06 o 
   7   3   0      118.77      107.25      8.85 o 
   8   3   0     1071.57     1095.26     33.13 o 
   9   3   0      909.00      960.74     31.60 o 
  10   3   0      674.16      622.21     25.58 o 
  11   3   0      272.26      330.93     19.22 o 
  12   3   0      562.62      534.46     26.07 o 
 -11   4   0       55.52       88.14     12.49 o 
 -10   4   0      438.75      418.30     21.29 o 
  -9   4   0       56.55       55.61      9.12 o 
  -8   4   0      269.37      259.68     14.61 o 
  -7   4   0      339.07      376.79     13.62 o 
  -6   4   0      180.72      218.85     13.33 o 
  -5   4   0       71.51       74.92      7.36 o 
  -4   4   0      184.88      224.15      7.04 o 
  -3   4   0     3988.08     4380.58     59.63 o 
  -2   4   0     7930.46     8380.29    109.46 o 
  -1   4   0     2357.77     2340.27     32.47 o 
   0   4   0     1402.37     1354.19     19.46 o 
   1   4   0     2246.28     2659.08     42.89 o 
   2   4   0       12.53        9.56      2.93 o 
   3   4   0       30.03       14.34      3.75 o 
   4   4   0     5133.18     4917.17    106.00 o 
   5   4   0     4808.36     5424.45     79.80 o 
   6   4   0      125.05       86.60     10.43 o 
   7   4   0       40.73       15.48      3.86 o 
   8   4   0       55.84       60.98      8.25 o 
   9   4   0       17.72       10.81      6.52 o 
  10   4   0      119.05      136.90     12.60 o 
  11   4   0      443.13      384.42     20.69 o 
  12   4   0      171.45      140.92     14.88 o 
 -11   5   0       43.66       24.49     10.15 o 
 -10   5   0       47.87       37.90      9.61 o 
  -9   5   0       11.00        9.67      7.39 o 
  -8   5   0        8.03        8.09      6.35 o 
  -7   5   0      123.44      133.55      8.73 o 
  -6   5   0      942.28      956.66     19.16 o 
  -5   5   0     1256.45     1125.56     20.42 o 
  -4   5   0     2090.71     2153.40     32.91 o 
  -3   5   0      272.21      228.52      6.87 o 
  -2   5   0     2567.92     3059.26     49.97 o 
  -1   5   0     1062.54     1145.62     17.84 o 
   1   5   0     8106.44     8929.39    138.07 o 
   2   5   0      113.32      135.26      5.47 o 
   3   5   0       36.68       14.23      3.69 o 
   4   5   0      130.41      192.89      9.94 o 
   6   5   0       66.38      106.93      8.39 o 
   7   5   0     2028.11     2069.52     65.27 o 
   8   5   0     2121.92     1937.07     80.37 o 
   9   5   0      386.10      416.13     19.44 o 
  10   5   0       65.33       68.53     10.21 o 
  11   5   0      433.41      483.90     23.35 o 
 -10   6   0       58.77       47.68     10.53 o 
  -9   6   0      792.70      732.29     28.18 o 
  -8   6   0      711.81      789.86     55.15 o 
  -7   6   0       92.89       94.48     11.41 o 
  -6   6   0     1142.03     1101.88     21.48 o 
  -5   6   0       67.55       58.35      4.80 o 
  -4   6   0      325.91      366.59     13.57 o 
  -3   6   0     6348.92     6807.98     91.63 o 
  -2   6   0     4860.37     5022.93     68.39 o 
  -1   6   0       81.19       78.52      3.87 o 
   0   6   0      203.14      212.93      5.76 o 
   1   6   0      837.51      698.46     12.23 o 
   2   6   0      170.14      141.07     10.48 o 
   3   6   0      936.56     1000.90     20.16 o 
   4   6   0     6365.07     6786.74    143.91 o 
   5   6   0      141.26      230.19     12.00 o 
   6   6   0       94.42      104.41      5.83 o 
   7   6   0       11.79        2.65      4.32 o 
   8   6   0      851.37      752.74     17.72 o 
   9   6   0      208.37      187.84     13.68 o 
  10   6   0      182.73      197.50     14.99 o 
  11   6   0        1.44        0.11      7.33 o 
 -10   7   0        7.78       -3.58      7.17 o 
  -9   7   0      250.40      265.49     16.89 o 
  -8   7   0       77.05       71.02      8.23 o 
  -7   7   0      496.84      525.84     14.63 o 
  -6   7   0      165.04      182.25      8.31 o 
  -5   7   0       55.71       65.26      6.86 o 
  -4   7   0     1581.66     1482.17     25.37 o 
  -3   7   0     3508.35     3520.58     50.63 o 
  -2   7   0     1045.61     1213.68     20.54 o 
  -1   7   0     3321.02     3468.47     48.36 o 
   0   7   0       64.85       25.67      2.57 o 
   1   7   0      632.34      652.29     12.17 o 
   2   7   0      567.39      507.47     14.39 o 
   3   7   0     2770.79     2804.36     47.95 o 
   4   7   0     1347.02     1423.11     28.01 o 
   5   7   0     6404.42     6528.09    140.76 o 
   6   7   0      602.43      523.49     12.87 o 
   7   7   0       17.95        8.22      3.80 o 
   8   7   0      285.06      275.42     10.44 o 
   9   7   0     1146.08     1232.48     38.07 o 
  10   7   0       95.42       84.55     11.19 o 
  11   7   0     1366.08     1391.10     44.91 o 
  -9   8   0       89.60      112.25     13.09 o 
  -8   8   0        2.32        3.26      6.73 o 
  -7   8   0      119.91      116.83      9.15 o 
  -6   8   0      362.73      320.88     11.27 o 
  -5   8   0      334.51      418.78     15.32 o 
  -4   8   0      221.21      252.94      9.01 o 
  -3   8   0        3.55        4.06      3.39 o 
  -2   8   0      785.26      805.98     15.59 o 
  -1   8   0      599.38      550.24     25.57 o 
   0   8   0       49.50       65.51      3.73 o 
   1   8   0       21.05       24.72      3.00 o 
   2   8   0     1943.90     2299.63     40.01 o 
   3   8   0     2892.79     2873.09     49.37 o 
   4   8   0     4069.29     4150.17     69.75 o 
   5   8   0      139.77      133.28      8.00 o 
   6   8   0      578.13      610.38     21.02 o 
   7   8   0      312.00      341.61     11.84 o 
   8   8   0        6.72        7.50      4.16 o 
   9   8   0      158.51      131.05      8.53 o 
  10   8   0      738.41      673.53     27.31 o 
  11   8   0       24.92       46.32     10.75 o 
  -7   9   0      120.40      117.30     16.94 o 
  -6   9   0      700.82      692.76     33.34 o 
  -5   9   0     4191.45     4563.00    125.55 o 
  -4   9   0      220.07      186.48     16.56 o 
  -3   9   0     4726.57     4822.51    128.97 o 
  -2   9   0      159.57      200.60     16.29 o 
  -1   9   0      183.40      168.60      9.30 o 
   0   9   0     1426.86     1416.39     31.43 o 
   1   9   0      963.65      917.77     22.84 o 
   2   9   0      187.87      158.91      9.80 o 
   3   9   0     5147.55     5491.02     98.52 o 
   4   9   0     2458.20     2478.97     44.74 o 
   5   9   0      209.61      241.14     16.64 o 
   6   9   0        6.45        3.31      7.60 o 
   7   9   0      858.92      875.56     39.26 o 
   8   9   0       95.21       85.57      6.76 o 
  -7  10   0       16.30        1.85     11.62 o 
  -6  10   0      116.47      102.58     16.24 o 
  -5  10   0      773.62      796.69     37.42 o 
  -4  10   0     1172.07     1189.47     45.67 o 
  -3  10   0      257.33      229.65     18.84 o 
  -2  10   0      431.55      390.28     23.46 o 
  -1  10   0       10.10       -6.95      6.95 o 
   0  10   0      457.37      474.51     25.09 o 
   1  10   0     1015.02     1073.32     40.29 o 
   2  10   0     8088.59     8695.52    218.36 o 
   3  10   0     1354.26     1451.98     49.25 o 
   4  10   0      116.00      129.17     13.77 o 
   5  10   0      154.69      192.94     15.31 o 
   6  10   0      119.82      120.17     14.55 o 
   7  10   0      277.31      303.56     23.51 o 
   8  10   0     2148.76     2478.81     82.05 o 
  -6  11   0      263.82      243.28     23.19 o 
  -5  11   0      118.11      164.38     19.39 o 
  -4  11   0        7.07        4.02      9.94 o 
  -3  11   0      171.55      176.76     17.92 o 
  -2  11   0      145.77      157.81     17.05 o 
  -1  11   0      593.58      637.58     31.28 o 
   0  11   0      561.96      493.84     26.77 o 
   1  11   0      112.52      108.17     14.17 o 
   2  11   0     1030.66      893.35     36.98 o 
   3  11   0     1194.66     1171.93     44.42 o 
   4  11   0      281.98      305.24     20.64 o 
   5  11   0       11.26       12.06      8.25 o 
  -6  12   0     1302.19     1413.53     58.16 o 
  -5  12   0      979.80      956.40     44.53 o 
  -4  12   0       22.66       16.62     11.57 o 
  -3  12   0      268.70      253.71     22.26 o 
  -2  12   0      265.12      255.34     21.88 o 
  -1  12   0      183.17      175.18     18.25 o 
   0  12   0      880.07      983.99     41.87 o 
   1  12   0      367.44      374.75     24.93 o 
   2  12   0        1.63        6.30      8.85 o 
   3  12   0        9.54       14.23      9.34 o 
   4  12   0      239.59      263.86     20.69 o 
   5  12   0      200.85      190.88     17.32 o 
   6  12   0      112.65      102.74     13.63 o 
   7  12   0     1302.63     1068.97     41.38 o 
  -6  13   0       97.18      108.28     20.09 o 
  -5  13   0       11.27        6.57     12.22 o 
  -4  13   0      160.96      138.42     19.39 o 
  -3  13   0       82.18       76.68     16.62 o 
  -2  13   0      125.05      133.32     17.70 o 
  -1  13   0      681.12      732.34     37.31 o 
   0  13   0      174.49      182.24     19.88 o 
   1  13   0     1441.95     1490.10     56.10 o 
   2  13   0     1675.96     1676.63     60.98 o 
   3  13   0       17.29       10.43     10.53 o 
   4  13   0       20.27       49.20     12.65 o 
   5  13   0        4.65        3.75      8.91 o 
   6  13   0        0.96        6.41      9.23 o 
   7  13   0       24.09       24.22      9.94 o 
  -4  14   0       41.24       21.23     14.61 o 
  -3  14   0      140.59      127.40     19.77 o 
  -2  14   0      232.43      264.79     24.55 o 
  -1  14   0      471.83      458.76     31.12 o 
   0  14   0       89.96       85.20     16.73 o 
   1  14   0        7.16       -3.04     10.05 o 
   2  14   0      261.27      239.97     22.59 o 
   3  14   0      100.88       98.83     16.67 o 
   4  14   0      170.52      186.37     19.98 o 
   5  14   0        5.66        1.19      9.56 o 
   6  14   0      594.66      596.37     31.99 o 
   7  14   0      524.58      463.86     28.35 o 
  -1  15   0      110.01      140.43     21.40 o 
   0  15   0       52.04       48.60     16.40 o 
   1  15   0      159.38      176.16     22.10 o 
   2  15   0        4.77       13.09     12.49 o 
   3  15   0      267.75      284.93     25.52 o 
   4  15   0      352.19      404.78     29.22 o 
   5  15   0      130.77      123.16     18.35 o 
  -4 -15   1      503.52      605.11     35.68 o 
  -3 -15   1       53.31       36.55     14.28 o 
  -2 -15   1      201.00      205.43     23.19 o 
  -1 -15   1        1.89       -5.70     11.30 o 
   0 -15   1        7.53       -5.32     12.49 o 
   1 -15   1      481.93      551.24     36.38 o 
  -6 -14   1      690.90      603.37     33.02 o 
  -5 -14   1        7.84        5.00      9.88 o 
  -4 -14   1      481.94      513.66     31.06 o 
  -3 -14   1      245.25      255.66     23.19 o 
  -2 -14   1        4.31        3.75     10.64 o 
  -1 -14   1       12.20        2.61     10.81 o 
   0 -14   1      767.48      835.68     41.92 o 
   1 -14   1      191.98      182.30     21.94 o 
   2 -14   1      605.85      654.25     37.85 o 
   3 -14   1      347.92      399.03     30.74 o 
   4 -14   1        5.07       10.43     13.68 o 
  -7 -13   1      301.45      312.46     22.10 o 
  -6 -13   1      908.01      822.92     36.82 o 
  -5 -13   1      329.90      279.94     21.94 o 
  -4 -13   1        3.33        1.52      9.29 o 
  -3 -13   1       11.34        5.70      9.56 o 
  -2 -13   1        3.50        3.37      9.77 o 
  -1 -13   1       86.85       94.71     15.48 o 
   0 -13   1      803.70      790.67     38.83 o 
   1 -13   1      643.65      750.81     38.66 o 
   2 -13   1       63.16       73.20     16.02 o 
   3 -13   1       59.88       52.08     14.72 o 
   4 -13   1       17.21       10.10     12.38 o 
   5 -13   1       42.04       89.11     18.30 o 
   6 -13   1      301.46      328.54     29.11 o 
  -7 -12   1      521.39      482.98     25.36 o 
  -6 -12   1       79.93      100.14     13.96 o 
  -5 -12   1      730.13      714.48     33.18 o 
  -4 -12   1        2.01        3.80      8.47 o 
  -3 -12   1       10.63        1.41      8.53 o 
  -2 -12   1      274.16      313.28     22.75 o 
  -1 -12   1     1949.18     1903.84     64.62 o 
   0 -12   1      112.52      107.47     15.80 o 
   1 -12   1     1026.95      921.59     40.73 o 
   2 -12   1      136.65      131.25     16.78 o 
   3 -12   1        6.85        5.59     10.59 o 
   4 -12   1       13.25       17.32     12.27 o 
   5 -12   1      208.40      231.50     23.13 o 
   6 -12   1        2.34        0.22     11.84 o 
   7 -12   1      446.65      456.86     33.94 o 
  -7 -11   1      658.77      545.75     26.39 o 
  -6 -11   1     1146.57     1037.58     39.32 o 
  -5 -11   1       47.99       40.18     10.53 o 
  -4 -11   1        1.76        3.10      8.09 o 
  -3 -11   1       17.79       22.64      9.67 o 
  -2 -11   1      161.68      190.82     17.27 o 
  -1 -11   1      872.47      939.84     39.04 o 
   0 -11   1     1878.34     1853.18     61.91 o 
   1 -11   1      758.00      650.13     31.55 o 
   2 -11   1      421.13      459.63     27.10 o 
   3 -11   1      144.94      125.01     16.24 o 
   4 -11   1      137.74      187.08     19.39 o 
   5 -11   1      125.21       99.27     16.62 o 
   6 -11   1     1188.42     1179.86     49.96 o 
   7 -11   1      321.00      335.38     27.75 o 
  -5 -10   1       72.81       59.03     10.37 o 
  -4 -10   1        4.15       -1.25      7.17 o 
  -3 -10   1      954.71      817.22     33.72 o 
  -2 -10   1     2218.88     2226.84     68.15 o 
  -1 -10   1      157.62      193.38     16.56 o 
   0 -10   1      266.22      305.41     20.31 o 
   1 -10   1        4.64       -1.52      7.49 o 
   2 -10   1     1408.51     1452.30     51.37 o 
   3 -10   1      811.09      811.95     36.06 o 
   4 -10   1        4.12       -1.36      8.91 o 
   5 -10   1      165.67      155.64     17.87 o 
   6 -10   1      422.96      419.28     27.42 o 
   7 -10   1       51.56       62.83     15.37 o 
 -11  -9   1        0.70       -8.42      8.63 o 
 -10  -9   1        3.64       -1.47      7.93 o 
  -9  -9   1        1.36       -2.32      4.78 o 
  -8  -9   1      410.14      441.36     13.74 o 
  -7  -9   1     1485.97     1482.15     36.63 o 
  -6  -9   1       69.17       92.59      9.72 o 
  -5  -9   1       38.74       33.20      7.47 o 
  -4  -9   1      982.06      849.59     16.86 o 
  -3  -9   1     1055.17     1090.16     19.62 o 
  -2  -9   1     5209.15     5381.62    130.00 o 
  -1  -9   1     2522.78     2346.22     53.52 o 
   0  -9   1      286.30      258.14      9.41 o 
   1  -9   1      122.36      136.87      7.20 o 
   2  -9   1      225.75      199.48      9.22 o 
   3  -9   1       10.75        8.00      4.53 o 
   4  -9   1      411.16      386.35     28.46 o 
   5  -9   1     2651.73     2583.53     50.06 o 
   6  -9   1      280.62      279.22     13.22 o 
   7  -9   1        6.68       -1.85     10.15 o 
 -11  -8   1      592.50      638.23     28.78 o 
 -10  -8   1        2.16       19.93      8.63 o 
  -9  -8   1       18.94       34.40      5.97 o 
  -8  -8   1       16.72        7.64      4.33 o 
  -7  -8   1        4.46       -0.51      3.39 o 
  -6  -8   1     1885.36     1718.88     46.05 o 
  -5  -8   1     2501.35     2488.80     60.17 o 
  -4  -8   1      153.55      103.19     11.13 o 
  -3  -8   1       25.58       21.75      3.58 o 
  -2  -8   1      614.19      613.78     12.50 o 
  -1  -8   1       19.51       24.73      3.09 o 
   0  -8   1      216.72      239.83     14.87 o 
   1  -8   1      466.77      476.11     27.88 o 
   2  -8   1      693.48      560.30     14.39 o 
   3  -8   1      122.17      116.72     28.18 o 
   4  -8   1       92.15       74.65      6.74 o 
   5  -8   1      312.52      278.35     12.10 o 
   6  -8   1      464.84      437.14     15.66 o 
   7  -8   1      154.71      153.59     10.15 o 
   8  -8   1        3.01        5.38      7.66 o 
   9  -8   1       68.03       87.38     12.16 o 
  10  -8   1      109.14      143.74     15.53 o 
 -11  -7   1      184.63      169.65     15.26 o 
 -10  -7   1      121.58      101.98     12.22 o 
  -9  -7   1       84.35       92.98      7.53 o 
  -8  -7   1      207.36      201.99      9.28 o 
  -7  -7   1     1204.17     1046.78     21.92 o 
  -6  -7   1      833.46      890.53     28.62 o 
  -5  -7   1      206.25      191.31     11.30 o 
  -4  -7   1      430.20      392.89     15.26 o 
  -3  -7   1     1407.70     1497.43     28.25 o 
  -2  -7   1     4847.45     4886.08     71.34 o 
  -1  -7   1     3039.49     3330.90     46.57 o 
   0  -7   1      680.99      605.25     12.00 o 
   1  -7   1     1685.15     2226.22     32.80 o 
   2  -7   1     2732.25     2906.92     42.17 o 
   3  -7   1       82.41       55.48      4.62 o 
   4  -7   1        3.34        2.84      3.20 o 
   5  -7   1     1741.73     1631.16     28.30 o 
   6  -7   1     2100.43     2053.62     34.88 o 
   7  -7   1       76.38       84.53      6.87 o 
   8  -7   1      368.32      329.90     17.76 o 
   9  -7   1      177.43      167.64     14.23 o 
  10  -7   1       32.10       23.62      9.45 o 
 -11  -6   1      118.63      119.96     13.63 o 
 -10  -6   1      711.74      712.47     28.51 o 
  -9  -6   1      101.10      110.26     20.34 o 
  -8  -6   1     1063.02     1116.49     23.51 o 
  -7  -6   1      934.45      922.91     20.17 o 
  -6  -6   1      278.59      214.07     12.76 o 
  -5  -6   1      504.64      521.43     18.73 o 
  -4  -6   1      767.38      745.65     22.32 o 
  -3  -6   1       34.28       26.72      4.67 o 
  -2  -6   1       32.07       32.42      2.84 o 
  -1  -6   1      380.79      306.80      7.16 o 
   0  -6   1       87.83       64.67      3.30 o 
   1  -6   1        6.24        9.58      2.49 o 
   2  -6   1      734.32      671.57     19.17 o 
   3  -6   1     1770.94     1798.04     28.29 o 
   4  -6   1        1.55        1.41      3.07 o 
   5  -6   1     1945.29     1873.59     73.19 o 
   6  -6   1      411.02      388.84     11.52 o 
   7  -6   1     1114.69     1092.42     22.37 o 
   8  -6   1       83.68      105.19     10.86 o 
   9  -6   1      157.99      114.64     11.84 o 
  10  -6   1      124.29      139.62     13.74 o 
 -11  -5   1       17.98        8.42      8.58 o 
 -10  -5   1       11.06       19.11      7.93 o 
  -9  -5   1     2130.30     2062.40     60.87 o 
  -8  -5   1      356.08      357.63     12.27 o 
  -7  -5   1        0.57        5.57      3.49 o 
  -6  -5   1       74.83       58.49      8.55 o 
  -5  -5   1       87.42      109.15      8.91 o 
  -4  -5   1       51.41       63.75      6.24 o 
  -3  -5   1    11430.54    12791.72    263.86 o 
  -2  -5   1    12140.58    12293.48    252.68 o 
  -1  -5   1     2930.87     3181.50     43.48 o 
   0  -5   1    12850.55    13303.52    171.36 o 
   1  -5   1       13.28       15.65      2.24 o 
   2  -5   1     2052.72     2035.06     32.35 o 
   3  -5   1      387.27      307.88      8.18 o 
   4  -5   1      932.93      937.32     26.82 o 
   5  -5   1      725.03      817.55     16.49 o 
   6  -5   1       80.94       85.24     11.00 o 
   7  -5   1      565.08      451.99     15.09 o 
   8  -5   1      168.78      143.96     11.73 o 
   9  -5   1      841.90      789.90     29.32 o 
  10  -5   1     1158.07     1187.25     39.42 o 
  11  -5   1       11.93        2.01      9.18 o 
 -11  -4   1      448.60      457.84     22.86 o 
 -10  -4   1       91.37       65.82     10.26 o 
  -9  -4   1      298.72      258.00     15.59 o 
  -8  -4   1     1752.79     1730.76     33.21 o 
  -7  -4   1      480.89      434.37     12.15 o 
  -6  -4   1       11.87        5.94      3.06 o 
  -5  -4   1      948.75      793.65     24.71 o 
  -4  -4   1        9.35       14.06      4.13 o 
  -3  -4   1       97.54      144.07      8.04 o 
  -2  -4   1     2825.49     3171.67     68.64 o 
  -1  -4   1    14177.57    14576.46    186.61 o 
   1  -4   1      772.63      796.92     12.89 o 
   2  -4   1     3107.34     2931.74     40.85 o 
   3  -4   1      758.82      808.45     14.50 o 
   4  -4   1     1657.75     1277.92     21.33 o 
   5  -4   1     5974.03     5895.22     81.09 o 
   6  -4   1      193.59      203.80      9.21 o 
   7  -4   1       12.15       10.53      5.32 o 
   8  -4   1        1.95       -2.17      5.48 o 
   9  -4   1      177.66      173.12     13.36 o 
  10  -4   1      241.43      197.83     15.15 o 
  11  -4   1      155.02      225.42     17.00 o 
 -11  -3   1      557.33      606.14     26.45 o 
 -10  -3   1     1361.61     1424.07     43.39 o 
  -9  -3   1      387.61      349.28     17.81 o 
  -8  -3   1      708.89      734.19     25.58 o 
  -7  -3   1      309.70      280.09      9.58 o 
  -6  -3   1      421.24      407.28     15.97 o 
  -5  -3   1      846.48      696.65     14.48 o 
  -4  -3   1    11098.80    12137.68    251.75 o 
  -3  -3   1     2414.80     3073.76     67.55 o 
  -2  -3   1     6161.16     7536.68    156.12 o 
  -1  -3   1      105.36      103.71      5.57 o 
   0  -3   1      918.34     1085.21     15.94 o 
   1  -3   1     4494.99     4755.01     62.66 o 
   2  -3   1    15790.85    17740.28    226.90 o 
   3  -3   1     4911.16     5336.87     71.49 o 
   4  -3   1      153.04      142.02      5.68 o 
   5  -3   1      321.17      363.56     11.16 o 
   6  -3   1        5.44        7.44      4.45 o 
   7  -3   1       12.56       11.73      5.21 o 
   8  -3   1       26.33       13.58      6.08 o 
   9  -3   1     1869.37     1927.95     52.67 o 
  10  -3   1      166.25      220.58     16.35 o 
  11  -3   1       33.65       11.95      8.58 o 
 -11  -2   1      112.63      123.43     12.87 o 
 -10  -2   1       33.37       17.11      7.82 o 
  -9  -2   1      637.19      599.30     23.68 o 
  -8  -2   1      776.28      775.24     26.61 o 
  -7  -2   1      208.87      230.76      8.66 o 
  -6  -2   1     1823.56     1753.24     30.19 o 
  -5  -2   1      349.19      269.68      8.03 o 
  -4  -2   1     3543.25     3552.72     78.69 o 
  -3  -2   1     1189.58     1028.84     25.96 o 
  -2  -2   1      433.89      482.27     13.58 o 
  -1  -2   1     7527.45     8818.63    180.56 o 
   0  -2   1       46.35       12.82      1.57 o 
   1  -2   1    48742.02    52096.49    970.51 o 
   2  -2   1       35.63        9.05      3.76 o 
   3  -2   1     7479.37     7493.67     98.33 o 
   4  -2   1     2963.25     3014.95     51.03 o 
   5  -2   1      205.93      245.67     11.08 o 
   6  -2   1      242.33      236.33     11.84 o 
   7  -2   1     1401.90     1364.11     37.36 o 
   8  -2   1        0.04       -2.12      5.21 o 
   9  -2   1     2586.14     2552.72     65.49 o 
  10  -2   1     1679.40     1767.27     50.88 o 
  11  -2   1       20.72        8.80      8.15 o 
 -11  -1   1      229.46      236.33     17.16 o 
 -10  -1   1        1.93        1.57      6.46 o 
  -9  -1   1      559.21      525.50     21.88 o 
  -8  -1   1        4.79        4.51      5.43 o 
  -7  -1   1      226.07      278.69     14.06 o 
  -6  -1   1      121.85      170.22     11.40 o 
  -5  -1   1     4528.97     4424.03     66.02 o 
  -4  -1   1     1081.59      961.89     17.21 o 
  -3  -1   1       79.95       65.98      5.05 o 
  -2  -1   1     2752.23     3150.88     57.26 o 
  -1  -1   1     7820.50     9544.59    233.53 o 
   0  -1   1     6738.32     7606.84    155.64 o 
   1  -1   1    14856.10    15004.68    192.21 o 
   2  -1   1     2518.31     2658.65     36.03 o 
   3  -1   1      671.86      777.31     19.88 o 
   4  -1   1       39.91       36.55      4.45 o 
   5  -1   1      134.99       79.01      6.46 o 
   6  -1   1       19.46       19.28      4.94 o 
   7  -1   1      709.54      739.73     24.06 o 
   8  -1   1       79.03       52.24      7.87 o 
   9  -1   1      413.61      400.11     18.95 o 
  10  -1   1       46.70       29.32      8.31 o 
  11  -1   1       11.09        0.76      7.44 o 
 -11   0   1      171.07      170.41     14.82 o 
 -10   0   1       75.35       58.27      9.88 o 
  -9   0   1        2.65        2.88      5.86 o 
  -8   0   1      380.09      345.59     16.45 o 
  -7   0   1     5784.04     6174.30    135.05 o 
  -6   0   1        6.28        1.09      4.24 o 
  -5   0   1     1033.93     1185.71     18.77 o 
  -4   0   1     1599.38     1560.27     30.86 o 
  -3   0   1     1174.59     1123.96     16.36 o 
  -2   0   1      224.98      239.60      6.37 o 
  -1   0   1     2942.55     3179.68     49.92 o 
   1   0   1     1586.93     1677.34     35.68 o 
   2   0   1     4576.54     5248.64    108.61 o 
   3   0   1       13.07       -2.28      2.28 o 
   4   0   1     1151.05     1151.79     28.46 o 
   5   0   1     6851.52     6643.05    140.70 o 
   6   0   1      242.85      267.01     12.33 o 
   7   0   1     2976.71     3040.64     71.41 o 
   8   0   1     2050.55     2241.72     56.80 o 
   9   0   1      953.85      908.88     30.36 o 
  10   0   1      184.24      214.99     15.04 o 
  11   0   1      272.75      292.59     18.14 o 
  12   0   1       56.67       36.33     11.30 o 
 -11   1   1      968.12     1039.43     36.76 o 
 -10   1   1      320.11      279.39     17.32 o 
  -9   1   1      487.97      551.46     22.70 o 
  -8   1   1      833.81      796.48     26.72 o 
  -7   1   1       34.48       31.01      6.35 o 
  -6   1   1      221.14      208.56      9.10 o 
  -5   1   1     3883.43     3713.64     66.33 o 
  -4   1   1      207.06      221.71      7.98 o 
  -2   1   1      121.75      165.89      3.43 o 
  -1   1   1    19390.53    21918.24    235.44 o 
   1   1   1     4439.94     4790.26     99.43 o 
   2   1   1     1521.61     1576.99     34.37 o 
   3   1   1      152.25      168.18      6.84 o 
   4   1   1      183.96      150.80      7.77 o 
   5   1   1      645.12      743.31     21.45 o 
   6   1   1     3039.66     3001.87     68.75 o 
   7   1   1     2081.65     2089.40     51.75 o 
   8   1   1       44.02       31.60      7.01 o 
   9   1   1      215.12      191.48     13.36 o 
  10   1   1      372.12      427.32     20.64 o 
  11   1   1       22.21       17.05      8.15 o 
  12   1   1      443.20      538.64     26.45 o 
 -11   2   1       51.50       32.20      9.67 o 
 -10   2   1      688.78      643.94     26.23 o 
  -9   2   1      276.70      313.66     17.54 o 
  -8   2   1        5.65        8.91      5.97 o 
  -7   2   1      137.41      158.49     11.43 o 
  -6   2   1      105.55       99.00     12.95 o 
  -5   2   1      240.60      182.14      8.01 o 
  -4   2   1    10918.76    11185.64    145.58 o 
  -3   2   1    11205.96    12023.26    155.45 o 
  -2   2   1      103.10      145.18      6.79 o 
  -1   2   1       66.31       94.87      3.12 o 
   0   2   1     1414.94     1315.84     33.67 o 
   1   2   1      366.21      340.27     11.51 o 
   2   2   1     2609.05     2591.19     37.49 o 
   3   2   1     1769.78     1805.69     30.36 o 
   4   2   1     3556.89     4580.75     97.75 o 
   5   2   1       72.24       33.78      4.83 o 
   6   2   1        0.10        7.77      4.18 o 
   7   2   1      808.03      789.69     24.93 o 
   8   2   1      660.15      722.51     24.76 o 
   9   2   1     2104.38     2151.41     56.42 o 
  10   2   1      100.42      102.85     11.40 o 
  11   2   1       37.98       63.81     10.64 o 
  12   2   1       30.33       32.69     10.05 o 
 -11   3   1      165.25      171.76     15.42 o 
 -10   3   1       12.87       28.24      8.58 o 
  -9   3   1      196.18      182.73     13.68 o 
  -8   3   1      781.91      775.79     26.72 o 
  -7   3   1      905.16      828.04     21.28 o 
  -6   3   1       61.53       45.80      9.75 o 
  -5   3   1      217.40      230.77      7.56 o 
  -4   3   1       10.58       12.39      2.63 o 
  -3   3   1       14.19       29.38      2.80 o 
  -2   3   1     1223.93     1297.30     19.30 o 
  -1   3   1     9886.06    10402.70    133.70 o 
   0   3   1     4243.94     4381.45     68.39 o 
   1   3   1     6376.62     7206.70    172.01 o 
   2   3   1     2727.24     2770.37     58.87 o 
   3   3   1     2107.84     2272.23     34.12 o 
   4   3   1     9612.82    10435.59    147.36 o 
   5   3   1      426.07      322.16     10.64 o 
   6   3   1      310.45      281.40     12.82 o 
   7   3   1      133.27      176.92     11.13 o 
   8   3   1      764.05      895.80     28.62 o 
   9   3   1       44.63       35.13      7.82 o 
  10   3   1      230.63      223.57     15.15 o 
  11   3   1       25.58       29.92      9.61 o 
  12   3   1       35.71       58.21     11.40 o 
 -11   4   1      743.58      786.48     31.66 o 
 -10   4   1       63.69       38.07      9.07 o 
  -9   4   1       10.36        8.96      7.01 o 
  -8   4   1     1078.58     1078.53     57.13 o 
  -7   4   1      278.47      273.13     11.66 o 
  -6   4   1     1174.34     1150.23     25.40 o 
  -5   4   1     6015.94     6421.88     87.70 o 
  -4   4   1       19.75       26.79      3.19 o 
  -3   4   1        2.85        5.25      2.59 o 
  -2   4   1    10812.12    11666.96    150.86 o 
  -1   4   1      662.75      834.00     13.32 o 
   0   4   1     1527.01     1550.03     34.97 o 
   1   4   1     2289.66     2677.40     56.99 o 
   3   4   1     2274.82     2580.63     56.58 o 
   4   4   1       24.72        8.98      2.17 o 
   5   4   1     2947.61     3125.92     47.77 o 
   6   4   1      283.79      257.08      8.23 o 
   7   4   1     2550.89     2488.91     60.22 o 
   8   4   1      654.78      611.90     22.43 o 
   9   4   1     1318.65     1226.07     36.87 o 
  10   4   1      355.85      378.99     19.11 o 
  11   4   1       17.91       10.32      7.71 o 
  12   4   1      302.81      288.19     19.50 o 
 -11   5   1       22.62        7.01      9.07 o 
 -10   5   1      319.44      363.84     20.15 o 
  -9   5   1        5.36        7.39      6.63 o 
  -8   5   1      592.37      611.60     19.41 o 
  -7   5   1      751.77      774.52     20.78 o 
  -6   5   1       52.15       31.96      4.31 o 
  -5   5   1       32.33       41.66      4.16 o 
  -4   5   1     7345.50     7713.41    103.15 o 
  -3   5   1        2.55        6.63      2.44 o 
  -2   5   1     1232.36     1201.41     19.14 o 
  -1   5   1     6066.75     6849.32     90.07 o 
   0   5   1      782.46      703.38     12.05 o 
   1   5   1      210.88      251.12     18.25 o 
   2   5   1      314.34      305.98     12.57 o 
   3   5   1       95.71      166.33      7.82 o 
   4   5   1      418.68      437.50      9.67 o 
   5   5   1     5241.76     6114.33     89.13 o 
   6   5   1     3809.01     3923.84     59.99 o 
   7   5   1        7.22       -1.09      4.62 o 
   8   5   1     1091.43     1193.82     35.08 o 
   9   5   1       16.54       13.36      6.95 o 
  10   5   1      885.47      856.59     30.41 o 
  11   5   1      238.25      225.96     16.35 o 
  12   5   1      544.32      643.23     29.22 o 
 -10   6   1       12.04       20.47      8.69 o 
  -9   6   1      498.84      472.76     45.64 o 
  -8   6   1       32.10       27.43      7.41 o 
  -7   6   1      509.18      453.55     15.49 o 
  -6   6   1     1401.20     1302.04     56.97 o 
  -5   6   1      440.92      465.19     11.83 o 
  -4   6   1      688.67      760.47     15.14 o 
  -3   6   1     2867.73     2830.36     41.05 o 
  -2   6   1       40.10       28.13      3.07 o 
  -1   6   1     2081.80     2012.70     29.27 o 
   0   6   1      352.87      304.22      6.71 o 
   1   6   1      867.70      737.44     14.45 o 
   2   6   1      453.43      366.44     10.86 o 
   3   6   1       10.48       10.52      2.68 o 
   4   6   1      682.91      635.95     19.22 o 
   5   6   1      142.02      118.25     12.19 o 
   6   6   1     1061.65     1056.76     20.21 o 
   7   6   1     1064.27     1003.42     20.28 o 
   8   6   1      203.66      227.21     13.58 o 
   9   6   1      401.12      381.70     18.35 o 
  10   6   1       61.92       60.33      9.72 o 
  11   6   1       82.06      105.40     12.33 o 
  12   6   1      362.11      344.18     21.02 o 
 -10   7   1       83.99       60.01     10.97 o 
  -9   7   1      458.44      487.73     27.89 o 
  -8   7   1     1366.73     1279.32     31.20 o 
  -7   7   1      113.69       83.81     16.92 o 
  -6   7   1      608.86      618.64     15.00 o 
  -5   7   1      625.36      528.79     13.14 o 
  -4   7   1      116.02      119.21      6.18 o 
  -3   7   1       17.38       22.75      3.65 o 
  -2   7   1     1679.49     1718.59     26.93 o 
  -1   7   1      812.89      831.25     14.64 o 
   0   7   1      544.03      568.62     16.26 o 
   1   7   1      137.35      119.33      4.52 o 
   2   7   1     5071.67     5448.15    112.44 o 
   3   7   1     1522.93     1536.98     28.55 o 
   4   7   1    14753.42    15919.42    247.24 o 
   5   7   1     6990.75     7483.53    108.10 o 
   6   7   1       51.81       51.46      4.45 o 
   7   7   1      646.22      614.32     14.72 o 
   8   7   1       29.42       38.34      7.60 o 
   9   7   1       21.00       26.23      7.87 o 
  10   7   1      501.34      486.67     22.26 o 
  11   7   1      218.81      207.39     16.07 o 
  -8   8   1        5.72       23.44      6.74 o 
  -7   8   1      134.90      159.52     10.17 o 
  -6   8   1     1226.04     1247.56     24.20 o 
  -5   8   1      503.60      458.89     21.14 o 
  -4   8   1      167.00      183.38      9.92 o 
  -3   8   1      346.16      363.56     10.13 o 
  -2   8   1      208.92      212.54      7.27 o 
  -1   8   1     1634.51     1579.28     29.63 o 
   0   8   1     1378.85     1379.85     21.98 o 
   1   8   1       45.91       44.02      3.53 o 
   2   8   1        6.82        8.69      4.94 o 
   3   8   1       81.68       88.15      9.69 o 
   4   8   1     1272.48     1208.28     24.78 o 
   5   8   1      152.06      148.73      5.77 o 
   6   8   1      501.95      506.84     27.18 o 
   7   8   1       19.22       14.45      8.66 o 
   8   8   1       17.43       24.27      6.95 o 
   9   8   1     1324.94     1469.46     42.90 o 
  10   8   1       26.86       29.05      8.69 o 
  11   8   1     1213.78     1297.43     42.25 o 
  -6   9   1        0.93       -4.02      9.34 o 
  -5   9   1      159.96      177.60     11.90 o 
  -4   9   1      764.22      699.09     21.85 o 
  -3   9   1      704.18      578.83     18.81 o 
  -2   9   1      148.70      154.63     10.53 o 
  -1   9   1      244.53      251.15     15.64 o 
   0   9   1      255.41      294.92     11.82 o 
   1   9   1      387.46      358.82     31.47 o 
   2   9   1      803.18      779.25     20.92 o 
   3   9   1     6284.00     6417.47    158.95 o 
   4   9   1     1837.85     1876.36     56.37 o 
   5   9   1       26.53       33.02      8.63 o 
   6   9   1        3.55       26.17      9.34 o 
   7   9   1       43.84       39.86     11.89 o 
  -6  10   1       71.83       70.60     14.28 o 
  -5  10   1     1625.04     1598.76     56.64 o 
  -4  10   1      221.47      200.76     17.92 o 
  -3  10   1      118.22      147.65     15.31 o 
  -2  10   1      309.02      331.15     21.12 o 
  -1  10   1      756.52      675.49     30.19 o 
   0  10   1      589.19      533.88     21.07 o 
   1  10   1     2142.80     2171.98     99.16 o 
   2  10   1        3.12        9.18      4.76 o 
   3  10   1     3873.51     3825.14     72.63 o 
   4  10   1     1530.83     1508.40     48.33 o 
   5  10   1       23.42       14.17      7.71 o 
   6  10   1        3.61        1.95      7.22 o 
   7  10   1      184.02      154.44     17.59 o 
   8  10   1      365.62      435.57     30.25 o 
   9  10   1      109.79      133.15     20.91 o 
  -6  11   1      512.53      546.62     32.96 o 
  -5  11   1        6.04       -8.74      8.74 o 
  -4  11   1      378.63      316.16     22.75 o 
  -3  11   1        6.50        1.95      8.63 o 
  -2  11   1        0.47       -5.10      8.09 o 
  -1  11   1       33.61       32.75     10.70 o 
   0  11   1      243.93      233.56     18.90 o 
   1  11   1       26.91       15.97      9.39 o 
   2  11   1     1261.86     1254.64     46.48 o 
   3  11   1     2887.22     2787.58     82.76 o 
   4  11   1      227.30      251.26     19.06 o 
   5  11   1       11.54       17.76      8.42 o 
   6  11   1       16.83       12.92      8.74 o 
   7  11   1       22.90       41.71     12.11 o 
   8  11   1      777.43      795.01     40.18 o 
   9  11   1      414.09      475.49     33.40 o 
  10  11   1       56.45       54.14     18.30 o 
  -6  12   1        7.61       -1.47     12.33 o 
  -5  12   1       28.35       36.98     13.74 o 
  -4  12   1       79.35       69.35     14.82 o 
  -3  12   1        9.96        7.11     10.05 o 
  -2  12   1      650.88      595.50     31.93 o 
  -1  12   1     2768.10     2673.27     83.03 o 
   0  12   1      297.46      326.10     23.08 o 
   1  12   1      537.71      491.23     27.69 o 
   2  12   1      881.54     1006.20     41.60 o 
   3  12   1      274.21      337.55     23.24 o 
   4  12   1      357.15      296.83     21.40 o 
   5  12   1      167.33      136.03     15.31 o 
  -5  13   1      547.62      599.95     35.84 o 
  -4  13   1      354.52      447.95     30.63 o 
  -3  13   1       10.84        4.29     10.64 o 
  -2  13   1      455.52      537.72     31.88 o 
  -1  13   1      225.98      182.35     19.60 o 
   0  13   1        6.45       30.63     11.89 o 
   1  13   1      699.79      702.86     35.62 o 
   2  13   1      667.37      647.03     33.67 o 
   3  13   1      104.28      103.56     15.37 o 
   4  13   1      239.27      233.29     20.64 o 
   5  13   1       43.62       56.80     12.71 o 
   6  13   1      489.91      441.06     26.28 o 
   7  13   1      698.22      713.44     33.34 o 
  -5  14   1      174.51      194.63     24.00 o 
  -4  14   1      190.29      190.06     22.54 o 
  -3  14   1      279.09      350.21     27.97 o 
  -2  14   1       93.60      110.78     18.46 o 
  -1  14   1       31.70       17.00     12.49 o 
   0  14   1      151.11      170.73     20.47 o 
   1  14   1       48.22       52.62     14.66 o 
   2  14   1      422.08      457.56     29.60 o 
   3  14   1      680.13      739.13     37.80 o 
   4  14   1       38.51       32.53     12.00 o 
   5  14   1      177.53      204.29     20.53 o 
   6  14   1        3.94       14.61     10.37 o 
   7  14   1      118.13      128.48     16.56 o 
  -2  15   1      902.31      989.63     48.49 o 
  -1  15   1      320.40      353.36     29.32 o 
   0  15   1        3.94        6.79     12.16 o 
   1  15   1       56.79       46.54     15.26 o 
   2  15   1       12.59       10.75     11.84 o 
   3  15   1       33.51       60.66     15.97 o 
   4  15   1       24.94       27.10     13.25 o 
   5  15   1        3.21       -7.44      9.88 o 
  -4 -15   2       14.39        5.59     12.87 o 
  -3 -15   2       69.88       56.91     16.02 o 
  -2 -15   2        2.50       -4.02     11.19 o 
  -1 -15   2        3.54        3.53     12.22 o 
   0 -15   2      871.25      907.09     46.86 o 
  -6 -14   2        9.13       10.59     10.53 o 
  -5 -14   2     1111.21     1098.95     46.86 o 
  -4 -14   2     1265.43     1278.42     52.19 o 
  -3 -14   2       19.59       25.74     12.87 o 
  -2 -14   2      232.81      219.66     22.32 o 
  -1 -14   2        4.27       -5.70     10.05 o 
   0 -14   2      217.82      248.66     24.38 o 
   1 -14   2      255.57      259.52     24.87 o 
   2 -14   2      883.70      978.45     47.30 o 
   3 -14   2      135.13      139.24     21.07 o 
  -6 -13   2       24.72       26.07     10.53 o 
  -5 -13   2       25.35       32.91     11.40 o 
  -4 -13   2       89.41       89.28     15.15 o 
  -3 -13   2       77.55       96.28     15.64 o 
  -2 -13   2      108.37      137.88     17.76 o 
  -1 -13   2       35.06       49.15     13.74 o 
   0 -13   2      948.94     1060.34     46.86 o 
   1 -13   2      359.91      345.70     26.34 o 
   2 -13   2      395.67      440.08     30.25 o 
   3 -13   2      416.22      375.46     28.24 o 
   4 -13   2      193.89      208.26     23.13 o 
   5 -13   2       26.54       28.02     15.04 o 
  -6 -12   2     1974.19     1790.18     59.63 o 
  -5 -12   2     1023.82     1079.34     43.23 o 
  -4 -12   2      239.46      270.22     20.85 o 
  -3 -12   2      145.49      157.05     17.27 o 
  -2 -12   2        0.08       -8.09      8.09 o 
  -1 -12   2      293.63      281.67     22.59 o 
   0 -12   2     1394.55     1405.33     53.60 o 
   1 -12   2      504.49      517.19     30.25 o 
   2 -12   2       36.91       35.03     12.54 o 
   3 -12   2        4.20       -0.81      9.88 o 
   4 -12   2        0.25        1.25     11.24 o 
   5 -12   2        9.49       17.76     12.92 o 
   6 -12   2      418.70      452.41     31.93 o 
   7 -12   2      537.13      630.69     40.29 o 
  -6 -11   2        3.40       -5.43      6.95 o 
  -5 -11   2      216.69      168.61     15.64 o 
  -4 -11   2      119.54      138.15     15.21 o 
  -3 -11   2       81.25       94.54     13.41 o 
  -2 -11   2      200.34      213.90     18.35 o 
  -1 -11   2      315.72      329.30     22.48 o 
   0 -11   2      517.29      473.37     27.04 o 
   1 -11   2       97.46      101.39     14.93 o 
   2 -11   2      332.89      318.44     22.48 o 
   3 -11   2      422.33      484.07     28.84 o 
   4 -11   2       77.63       94.33     16.13 o 
   5 -11   2       67.98       53.54     14.72 o 
   6 -11   2       48.83       33.02     14.17 o 
   7 -11   2      352.12      326.80     28.13 o 
   8 -11   2      201.49      239.32     25.41 o 
  -6 -10   2      632.66      571.01     26.28 o 
  -5 -10   2     1447.06     1405.28     47.84 o 
  -4 -10   2      641.74      672.93     29.65 o 
  -3 -10   2      708.09      730.93     31.66 o 
  -2 -10   2     1304.90     1326.37     46.81 o 
  -1 -10   2      778.40      682.60     30.84 o 
   0 -10   2      405.84      402.07     23.57 o 
   1 -10   2        3.01       12.92      7.93 o 
   2 -10   2       56.55       49.63     11.68 o 
   3 -10   2       11.75       12.54      9.77 o 
   4 -10   2      467.86      516.38     29.54 o 
   5 -10   2       32.25       68.42     14.50 o 
   6 -10   2       55.82       60.39     14.77 o 
   7 -10   2      566.08      519.15     32.85 o 
   8 -10   2      356.97      359.87     27.86 o 
 -10  -9   2     1004.80     1016.83     25.14 o 
  -9  -9   2      367.91      338.50     13.07 o 
  -8  -9   2      306.46      312.77     14.96 o 
  -7  -9   2        3.44       12.71      7.49 o 
  -6  -9   2      786.20      676.10     18.38 o 
  -5  -9   2      233.62      188.21      9.35 o 
  -4  -9   2      203.24      191.16     30.33 o 
  -3  -9   2      286.11      315.63     11.32 o 
  -2  -9   2     1411.95     1444.09     32.37 o 
  -1  -9   2        1.84        6.99      3.58 o 
   0  -9   2      222.90      196.27      8.70 o 
   1  -9   2      544.27      445.34     27.56 o 
   2  -9   2      535.08      576.10     16.26 o 
   3  -9   2      163.67      154.23      8.97 o 
   4  -9   2      132.38      150.60      9.32 o 
   5  -9   2        0.70        8.01      5.25 o 
   6  -9   2      180.01      198.49     26.69 o 
   7  -9   2        8.42       12.56      6.41 o 
   8  -9   2       70.43       90.50     10.12 o 
   9  -9   2      259.83      289.01     19.88 o 
 -11  -8   2      387.49      434.81     24.00 o 
 -10  -8   2      882.31      908.53     48.87 o 
  -9  -8   2        1.65       -2.96      7.03 o 
  -8  -8   2       13.32       20.06      5.43 o 
  -7  -8   2      842.75      909.32     31.28 o 
  -6  -8   2     1095.79     1026.83     32.09 o 
  -5  -8   2       32.00       22.76      6.00 o 
  -4  -8   2      533.28      537.46     16.51 o 
  -3  -8   2      384.25      420.85     18.92 o 
  -2  -8   2       96.64       77.74      7.44 o 
  -1  -8   2     4481.85     4698.93    257.10 o 
   0  -8   2     1301.71     1253.29     46.62 o 
   1  -8   2      232.59      228.44     15.91 o 
   2  -8   2      225.87      218.26      9.51 o 
   3  -8   2      190.14      144.98      8.46 o 
   4  -8   2      179.73      185.43     27.59 o 
   5  -8   2     1569.47     1623.45     34.95 o 
   6  -8   2      505.15      479.75     17.24 o 
   7  -8   2      307.97      312.62     14.12 o 
   8  -8   2       77.58       85.96     11.68 o 
   9  -8   2       55.17       52.19     11.13 o 
  10  -8   2        6.10        4.24      9.50 o 
 -11  -7   2      459.12      540.54     26.99 o 
 -10  -7   2      160.59      127.14      9.21 o 
  -9  -7   2      116.19       97.89      7.93 o 
  -8  -7   2      830.29      807.67     19.73 o 
  -7  -7   2      541.57      549.99     22.64 o 
  -6  -7   2     2238.14     2165.04     55.23 o 
  -5  -7   2     2642.12     2520.03     61.20 o 
  -4  -7   2      236.06      237.53     12.49 o 
  -3  -7   2     4048.95     4213.50     58.56 o 
  -2  -7   2     2399.53     2630.28     38.03 o 
  -1  -7   2     2912.65     2895.85     41.13 o 
   0  -7   2     1330.93     1475.47     22.89 o 
   1  -7   2     5074.27     5182.57     97.07 o 
   2  -7   2       61.38       53.54      4.00 o 
   3  -7   2      346.64      335.70     12.58 o 
   4  -7   2     1687.54     1565.31     26.73 o 
   5  -7   2      395.43      353.67     13.25 o 
   6  -7   2     1238.93     1210.69     28.56 o 
   7  -7   2      850.57      812.98     22.58 o 
   8  -7   2      339.97      354.22     18.95 o 
   9  -7   2      196.71      198.70     15.48 o 
  10  -7   2       14.45       24.33      9.83 o 
 -11  -6   2       78.17       73.53     12.22 o 
 -10  -6   2       87.00       78.18      7.83 o 
  -9  -6   2      436.37      426.04     30.57 o 
  -8  -6   2      795.23      780.89     19.08 o 
  -6  -6   2       38.32       29.87      7.11 o 
  -5  -6   2       48.39       29.70      6.41 o 
  -4  -6   2      759.39      670.98     21.56 o 
  -3  -6   2      799.94      788.99     17.56 o 
  -2  -6   2     5586.80     5938.53     79.37 o 
  -1  -6   2       36.51       49.40      3.12 o 
   0  -6   2     3335.29     3581.92     61.61 o 
   1  -6   2      891.68      927.83     15.61 o 
   2  -6   2      794.17      703.75     17.05 o 
   3  -6   2       38.22       17.11      3.33 o 
   4  -6   2     1007.17     1002.17     28.90 o 
   5  -6   2     3027.05     2817.71     43.12 o 
   6  -6   2     1264.91     1302.90     26.45 o 
   7  -6   2       23.71       28.18      7.33 o 
   8  -6   2       15.27       18.14      7.39 o 
   9  -6   2       64.42       63.54     10.70 o 
  10  -6   2       89.28       74.40     11.84 o 
 -11  -5   2       43.68       49.96     10.86 o 
 -10  -5   2     1112.14     1133.00     38.07 o 
  -9  -5   2     1096.00     1198.84     25.94 o 
  -8  -5   2      415.53      415.39     12.98 o 
  -7  -5   2      596.08      567.75     40.86 o 
  -6  -5   2        8.01        8.31      5.97 o 
  -5  -5   2     1197.48     1188.39     33.13 o 
  -4  -5   2     1196.18     1128.38     30.79 o 
  -3  -5   2     2821.21     2968.47     66.90 o 
  -2  -5   2     2319.15     2531.33     43.30 o 
  -1  -5   2     5306.93     5685.74     75.20 o 
   0  -5   2       74.50      132.55      4.25 o 
   1  -5   2      491.80      633.99     11.68 o 
   2  -5   2     2269.58     2174.05     34.15 o 
   3  -5   2    13679.62    14733.00    191.13 o 
   4  -5   2      529.67      623.77     13.40 o 
   5  -5   2     4141.33     4244.05     60.83 o 
   6  -5   2     1210.79     1071.72     24.87 o 
   7  -5   2      117.65       97.91      9.45 o 
   8  -5   2       31.82       33.78      7.71 o 
   9  -5   2       89.52       81.24     10.75 o 
  10  -5   2        0.32       -7.01      7.01 o 
  11  -5   2      614.88      596.69     28.08 o 
 -11  -4   2      686.77      717.25     29.70 o 
 -10  -4   2      367.84      342.66     19.88 o 
  -9  -4   2       12.75       15.55      4.77 o 
  -8  -4   2      296.79      277.06     10.38 o 
  -7  -4   2      109.70      106.33      6.45 o 
  -6  -4   2        1.90       -4.78      4.78 o 
  -5  -4   2      537.32      554.71     19.55 o 
  -4  -4   2        9.92       29.05      5.05 o 
  -3  -4   2     7156.77     8118.71    170.46 o 
  -2  -4   2      316.49      275.23      7.86 o 
  -1  -4   2     3424.66     3654.76     59.37 o 
   0  -4   2    12778.67    13557.50    175.53 o 
   1  -4   2       64.29       59.10      2.93 o 
   2  -4   2      497.49      455.56      9.28 o 
   3  -4   2     3634.24     4117.69     64.09 o 
   4  -4   2    13949.91    14438.13    187.65 o 
   5  -4   2       83.80       70.99      6.30 o 
   6  -4   2      647.25      671.25     22.32 o 
   7  -4   2      166.03      145.91     10.81 o 
   8  -4   2       96.66       72.44      9.07 o 
   9  -4   2      344.46      340.00     18.25 o 
  10  -4   2     1537.61     1508.83     46.21 o 
  11  -4   2      128.88      149.39     15.04 o 
 -11  -3   2      289.88      329.57     19.77 o 
 -10  -3   2      675.47      633.78     26.28 o 
  -9  -3   2        9.50        7.39      6.14 o 
  -8  -3   2       57.50       50.86      5.47 o 
  -7  -3   2      295.50      216.57      8.44 o 
  -6  -3   2     4763.02     4549.16     69.40 o 
  -5  -3   2     2662.73     2890.11     67.66 o 
  -4  -3   2     1252.57     1478.97     37.42 o 
  -3  -3   2      596.44      584.04     17.81 o 
  -2  -3   2    14755.29    16508.30    254.13 o 
  -1  -3   2     3398.30     3675.85     58.94 o 
   0  -3   2     3375.34     3960.35     63.28 o 
   1  -3   2        4.10        6.32      1.35 o 
   2  -3   2     2268.85     2196.52     31.15 o 
   3  -3   2      315.69      187.47      6.07 o 
   4  -3   2     1342.68     1347.06     28.43 o 
   5  -3   2      187.17      175.13      9.77 o 
   6  -3   2      804.49      649.58     21.40 o 
   7  -3   2      517.05      518.01     19.77 o 
   8  -3   2      118.16      104.37      9.88 o 
   9  -3   2      547.79      593.43     24.17 o 
  10  -3   2     1037.06     1112.90     37.25 o 
  11  -3   2      141.91      126.91     13.58 o 
 -11  -2   2      113.21      113.01     12.71 o 
 -10  -2   2      472.42      423.62     20.91 o 
  -9  -2   2      411.82      423.73     19.98 o 
  -8  -2   2        8.47        8.19      3.76 o 
  -7  -2   2      266.34      243.49     13.60 o 
  -6  -2   2       38.23       56.01      4.63 o 
  -5  -2   2        2.77        9.94      4.89 o 
  -4  -2   2     1252.83     1754.45     42.68 o 
  -3  -2   2     7843.61     7969.70    166.44 o 
  -2  -2   2      484.02      383.87     12.06 o 
  -1  -2   2      809.94      972.13     17.65 o 
   0  -2   2     1242.51     1216.95     20.94 o 
   1  -2   2     3935.70     3998.68     63.90 o 
   2  -2   2     8407.38     8569.68    134.26 o 
   3  -2   2    10859.50    10891.89    256.40 o 
   4  -2   2      317.08      326.64     11.89 o 
   5  -2   2      697.24      576.49     18.30 o 
   6  -2   2      616.03      540.05     18.73 o 
   7  -2   2      433.94      452.30     17.92 o 
   8  -2   2      292.18      305.73     15.59 o 
   9  -2   2     1126.52     1208.32     37.31 o 
  10  -2   2      257.88      210.75     15.48 o 
  11  -2   2       10.58        7.98      7.93 o 
 -11  -1   2       88.22       76.95     11.57 o 
 -10  -1   2      449.35      426.29     20.91 o 
  -9  -1   2       26.26       37.96      8.15 o 
  -8  -1   2     1612.75     1553.69     43.33 o 
  -7  -1   2     3507.37     3371.57     53.82 o 
  -6  -1   2      349.99      310.53      9.50 o 
  -5  -1   2      506.51      477.16     11.35 o 
  -4  -1   2      769.34      785.08     17.95 o 
  -3  -1   2     2563.93     2926.85     57.51 o 
  -2  -1   2     5786.60     6281.78     98.46 o 
  -1  -1   2     3276.29     3347.43     44.25 o 
   0  -1   2     8743.36    10641.15    136.98 o 
   1  -1   2     2223.59     2516.46     40.97 o 
   3  -1   2     6239.35     6672.65    139.13 o 
   4  -1   2      444.93      400.82     13.36 o 
   5  -1   2       87.84       57.02      5.54 o 
   6  -1   2       39.69       56.86      6.68 o 
   7  -1   2      136.66      122.51      9.50 o 
   8  -1   2      257.03      257.51     14.34 o 
   9  -1   2     1834.74     1869.36     51.10 o 
  10  -1   2      700.51      722.19     27.91 o 
  11  -1   2       94.46       82.32     11.78 o 
 -11   0   2      360.67      391.80     21.29 o 
 -10   0   2      587.44      543.26     23.68 o 
  -9   0   2      124.13      103.12     10.75 o 
  -8   0   2        1.10       -4.94      4.94 o 
  -7   0   2      944.34      977.31     29.76 o 
  -6   0   2     5201.03     4462.78     59.14 o 
  -5   0   2      523.92      460.56      9.92 o 
  -4   0   2     2028.52     2025.58     28.16 o 
  -3   0   2     3942.25     3999.76     65.37 o 
  -2   0   2      431.73      469.31     12.90 o 
  -1   0   2        7.57       12.41      1.76 o 
   0   0   2     1903.17     2177.34     34.41 o 
   1   0   2     4557.27     4680.06     72.78 o 
   2   0   2     3830.80     4405.46     92.05 o 
   3   0   2      185.94      107.03      5.81 o 
   4   0   2     1762.61     1758.14     40.84 o 
   5   0   2      249.82      252.02     10.81 o 
   6   0   2     5764.44     6199.55    133.32 o 
   7   0   2       10.83       12.87      5.38 o 
   8   0   2        3.28       -3.64      4.94 o 
   9   0   2      551.19      538.26     21.99 o 
  10   0   2      628.04      612.06     25.47 o 
  11   0   2      121.36      146.67     14.01 o 
  12   0   2       16.98       12.54      9.01 o 
 -11   1   2      118.01      121.97     13.52 o 
 -10   1   2       72.58       77.87     10.97 o 
  -9   1   2      484.19      492.92     21.29 o 
  -8   1   2      483.97      497.70     20.31 o 
  -7   1   2      405.36      386.76     13.70 o 
  -6   1   2     3249.31     2977.90    108.23 o 
  -5   1   2      626.86      654.24     12.34 o 
  -4   1   2     4734.39     4759.11     60.46 o 
  -3   1   2     1485.31     1510.21     21.06 o 
  -2   1   2     2855.56     3033.73     41.02 o 
  -1   1   2     1495.95     1645.28     27.22 o 
   0   1   2     7168.00     8406.84    195.44 o 
   1   1   2     3683.81     3872.89     60.64 o 
   2   1   2     4152.77     4247.11     88.41 o 
   3   1   2       38.64       41.98      3.58 o 
   5   1   2       27.34       21.78      4.18 o 
   6   1   2       79.53       74.61      6.95 o 
   7   1   2      157.76       95.57      8.42 o 
   8   1   2      799.80      781.38     26.07 o 
   9   1   2       80.32       60.39      8.80 o 
  10   1   2      444.82      470.33     21.61 o 
  11   1   2     1397.41     1377.42     43.82 o 
  12   1   2      131.37      145.70     15.26 o 
 -11   2   2     1454.85     1503.89     47.08 o 
 -10   2   2      720.05      667.02     27.04 o 
  -9   2   2     1803.18     1824.83     50.45 o 
  -8   2   2     1841.60     1643.07     54.41 o 
  -7   2   2       73.25       55.91      6.23 o 
  -6   2   2       18.16       20.67      4.60 o 
  -5   2   2     1365.61     1517.57     29.99 o 
  -4   2   2     1956.44     2116.51     45.87 o 
  -3   2   2     2523.09     3127.23     35.65 o 
  -2   2   2      774.62      654.32      8.82 o 
  -1   2   2     9508.39    10165.63    108.34 o 
   0   2   2     8070.65     8919.25    207.98 o 
   1   2   2    31180.55    32453.69    502.16 o 
   2   2   2    27191.64    30065.04    613.25 o 
   3   2   2     9872.11    10909.22    223.35 o 
   4   2   2      418.62      352.65     12.06 o 
   5   2   2      500.20      527.89     16.62 o 
   6   2   2       10.91        7.98      4.13 o 
   7   2   2     1287.64     1343.42     36.49 o 
   8   2   2     3646.20     3619.19     84.55 o 
   9   2   2       27.54       36.17      7.93 o 
  10   2   2        0.42       -2.44      6.68 o 
  11   2   2       29.52       32.47      9.34 o 
  12   2   2       31.84       21.67      9.72 o 
 -11   3   2      120.23      146.40     14.44 o 
 -10   3   2      377.10      386.26     20.20 o 
  -9   3   2      105.56      129.73     12.11 o 
  -8   3   2       23.06        8.38      5.55 o 
  -7   3   2      676.47      661.37     18.80 o 
  -6   3   2      124.62       98.47     12.54 o 
  -5   3   2      619.73      556.48     12.17 o 
  -4   3   2     2442.18     2257.47     33.32 o 
  -3   3   2     6562.15     7013.01     92.46 o 
  -2   3   2      378.23      328.74      6.85 o 
  -1   3   2      359.13      251.43      5.12 o 
   0   3   2       96.26       54.14      5.00 o 
   1   3   2       57.08       41.61      5.78 o 
   2   3   2     4243.16     4126.26     65.19 o 
   3   3   2      327.29      338.69     10.26 o 
   4   3   2      996.15     1246.00     30.25 o 
   5   3   2       96.63       91.83      6.84 o 
   6   3   2     2098.79     2192.30     52.13 o 
   7   3   2      872.60      806.20     25.25 o 
   8   3   2     4156.14     4315.48     98.34 o 
   9   3   2     3864.33     3867.52     91.18 o 
  10   3   2      192.05      229.87     15.31 o 
  11   3   2       95.54      110.45     12.33 o 
  12   3   2       26.07       11.78      8.85 o 
 -11   4   2        7.90       10.81      8.85 o 
 -10   4   2       45.61       29.49      9.18 o 
  -9   4   2       83.87       48.64      7.66 o 
  -8   4   2       31.28       39.71      6.59 o 
  -7   4   2      689.10      665.68     18.92 o 
  -6   4   2     2547.03     2424.99     45.52 o 
  -5   4   2        2.40        2.66      3.24 o 
  -4   4   2      307.68      288.68      7.86 o 
  -3   4   2      627.52      695.49     12.73 o 
  -2   4   2      968.26     1157.02     17.92 o 
  -1   4   2     4093.71     4770.12     63.11 o 
   0   4   2     6982.24     7719.95    182.57 o 
   1   4   2      582.89      530.49     18.46 o 
   2   4   2      644.17      686.10      9.94 o 
   3   4   2     1761.89     1654.24     37.74 o 
   4   4   2      254.85      302.85     10.86 o 
   5   4   2     1096.49     1141.47     29.49 o 
   6   4   2     4504.45     4752.73    103.94 o 
   7   4   2     2689.87     3029.07     70.70 o 
   8   4   2       36.32       32.91      6.73 o 
   9   4   2      144.98      111.76     10.48 o 
  10   4   2       16.85        9.34      6.84 o 
  11   4   2        6.54        2.99      7.28 o 
  12   4   2       89.23       91.67     12.71 o 
 -11   5   2      631.82      686.13     29.65 o 
 -10   5   2      126.06       83.68     11.40 o 
  -9   5   2      251.20      244.21     13.28 o 
  -8   5   2       52.87       69.49     12.87 o 
  -7   5   2      327.95      287.34     12.18 o 
  -6   5   2       42.86       34.49      6.40 o 
  -5   5   2      228.20      182.96      7.20 o 
  -4   5   2      743.42      643.45     13.14 o 
  -3   5   2     3853.83     4010.12     55.46 o 
  -2   5   2     4159.68     4549.97     61.38 o 
  -1   5   2       75.01      108.49      4.25 o 
   0   5   2     2409.99     2694.25     43.56 o 
   1   5   2     4500.92     4683.48     73.96 o 
   2   5   2      103.49       54.20      6.46 o 
   3   5   2     1611.13     1592.01     21.64 o 
   4   5   2      921.36      964.19     16.83 o 
   5   5   2     1090.29     1086.08     28.35 o 
   6   5   2       79.09       84.61      7.28 o 
   7   5   2     1077.98     1040.14     30.25 o 
   8   5   2     3174.88     3134.64     74.40 o 
   9   5   2       82.82      104.37     10.21 o 
  10   5   2       32.33       29.16      8.47 o 
  11   5   2      338.13      404.08     21.12 o 
  12   5   2       19.64       10.81      9.72 o 
 -10   6   2        0.73        1.90      7.60 o 
  -9   6   2      264.33      224.67     13.16 o 
  -8   6   2      383.70      431.43     16.29 o 
  -7   6   2      248.57      214.51     14.82 o 
  -6   6   2     1226.35     1172.81     22.23 o 
  -5   6   2        0.53        0.87      3.15 o 
  -4   6   2      452.13      531.85     11.97 o 
  -3   6   2       69.02       66.52      4.58 o 
  -2   6   2      705.53      658.77     12.42 o 
  -1   6   2     1860.58     1750.04     26.01 o 
   0   6   2     1595.90     1570.44     31.69 o 
   1   6   2      377.70      336.81     13.06 o 
   2   6   2       20.85       13.91      2.47 o 
   3   6   2      343.70      345.01      6.75 o 
   4   6   2     4148.78     4535.81     57.66 o 
   5   6   2     6783.25     7012.69    101.26 o 
   6   6   2     1122.85     1048.72     29.11 o 
   7   6   2        6.57       11.89      5.05 o 
   8   6   2      121.60      154.93     11.62 o 
   9   6   2       78.78       82.22      9.45 o 
  10   6   2        1.86       -1.14      6.14 o 
  11   6   2       12.52        7.01      7.71 o 
  12   6   2      240.02      267.94     18.90 o 
 -10   7   2       28.23       29.92      9.61 o 
  -9   7   2      548.15      544.58     19.82 o 
  -8   7   2       93.24      104.99      8.93 o 
  -7   7   2      668.43      758.52     30.22 o 
  -6   7   2       50.34       45.51      5.14 o 
  -5   7   2      129.28      134.32     17.53 o 
  -4   7   2      394.37      437.24     11.02 o 
  -3   7   2     3724.32     4050.03     57.19 o 
  -2   7   2     2500.47     2519.56     43.00 o 
  -1   7   2     4240.01     4422.49     60.39 o 
   0   7   2     2781.55     3166.63     43.88 o 
   1   7   2     1568.09     1856.55     31.76 o 
   2   7   2        6.62       11.68      2.35 o 
   3   7   2       66.66       43.63      3.69 o 
   4   7   2     2497.25     2457.63     33.10 o 
   5   7   2      578.96      659.63     23.77 o 
   6   7   2      792.91      757.87     15.75 o 
   7   7   2      215.13      198.59     12.00 o 
   8   7   2      125.14      132.61     10.48 o 
   9   7   2      397.76      402.39     18.57 o 
  10   7   2      616.98      677.93     26.39 o 
  11   7   2      162.47      123.43     13.30 o 
  12   7   2      734.25      816.13     32.69 o 
  -9   8   2       32.95       23.95     13.79 o 
  -8   8   2      304.43      314.31     26.55 o 
  -7   8   2      534.55      613.31     33.56 o 
  -6   8   2      160.77      209.73     12.78 o 
  -5   8   2       21.26       21.81      6.70 o 
  -4   8   2      525.92      535.81     18.04 o 
  -3   8   2      455.38      503.04     16.84 o 
  -2   8   2     1569.55     1551.27     60.28 o 
  -1   8   2     1440.88     1379.58     30.74 o 
   0   8   2      280.20      238.28     10.37 o 
   1   8   2      591.72      584.31     23.30 o 
   2   8   2      266.76      224.17     13.96 o 
   3   8   2      351.05      310.73     17.32 o 
   4   8   2     9681.63    10211.39    124.63 o 
   5   8   2     3345.20     3390.99     52.18 o 
   6   8   2      485.20      485.92     10.94 o 
   7   8   2      469.16      484.72     18.79 o 
   8   8   2        6.47        8.31      5.76 o 
   9   8   2       36.82       31.01      7.71 o 
  10   8   2       71.20       55.72      9.72 o 
  -7   9   2        1.76       -0.38      9.77 o 
  -6   9   2     1313.27     1354.88     52.02 o 
  -5   9   2      722.76      741.96     33.61 o 
  -4   9   2       59.46       93.61      9.11 o 
  -3   9   2       97.04       95.09      8.93 o 
  -2   9   2      160.09      198.13     10.82 o 
  -1   9   2       79.24       71.92      7.05 o 
   0   9   2     1165.20     1090.85     26.55 o 
   1   9   2     3431.23     3509.25     66.37 o 
   2   9   2       32.03       41.27      7.60 o 
   3   9   2      383.93      432.10     20.80 o 
   4   9   2      392.17      376.87     19.98 o 
   5   9   2      345.15      399.30     22.54 o 
   6   9   2     1902.07     2136.21     68.04 o 
   7   9   2        3.33       -0.27      8.96 o 
   8   9   2       40.39       57.18     14.88 o 
  -5  10   2      682.56      668.21     32.09 o 
  -4  10   2     1078.93      993.00     39.97 o 
  -3  10   2      562.89      699.55     22.19 o 
  -2  10   2       17.63       12.36      5.65 o 
  -1  10   2        8.25       11.69      5.37 o 
   0  10   2       27.69       24.63      5.79 o 
   1  10   2      606.48      540.62     18.41 o 
   2  10   2      541.30      566.16     18.12 o 
   3  10   2     1329.39     1347.01     44.37 o 
   4  10   2      175.11      174.64     14.55 o 
   5  10   2      230.86      285.58     19.11 o 
   6  10   2     1109.94     1169.43     44.69 o 
   7  10   2      245.74      325.33     24.11 o 
   8  10   2     1045.99     1225.64     52.35 o 
   9  10   2       94.69      131.25     21.67 o 
  10  10   2       10.23       -8.91     12.11 o 
  -5  11   2       56.43       70.00     14.39 o 
  -4  11   2      992.97     1120.18     44.86 o 
  -3  11   2      212.08      236.06     20.26 o 
  -2  11   2     1636.28     1683.86     57.40 o 
  -1  11   2     1182.52     1104.98     42.19 o 
   0  11   2      120.53      130.17     14.72 o 
   1  11   2        5.79        4.48      4.96 o 
   2  11   2      155.57      192.79     11.01 o 
   3  11   2       41.47       23.43      6.19 o 
   4  11   2      105.65       88.08     11.78 o 
   5  11   2     1106.41     1042.47     39.91 o 
   6  11   2        4.32       10.75      8.42 o 
   7  11   2      105.74      124.84     16.83 o 
   8  11   2      338.40      331.36     26.83 o 
   9  11   2       78.97       84.39     18.41 o 
  10  11   2       83.51      137.39     23.79 o 
  -5  12   2       79.83       54.85     14.34 o 
  -4  12   2        7.55        5.48     10.86 o 
  -3  12   2      395.80      455.34     27.80 o 
  -2  12   2      207.41      183.93     18.35 o 
  -1  12   2      364.98      418.52     25.74 o 
   0  12   2      509.01      474.51     26.88 o 
   1  12   2        8.66        2.99      8.69 o 
   2  12   2      188.02      186.43     17.87 o 
   3  12   2      712.30      860.07     37.36 o 
   4  12   2      619.60      653.60     31.77 o 
   7  12   2        3.90        9.45      9.61 o 
   8  12   2        2.33        0.54      9.50 o 
   9  12   2      630.54      742.33     41.87 o 
  -5  13   2       33.80       24.06     14.12 o 
  -4  13   2       24.03        9.94     11.19 o 
  -3  13   2        5.98       11.40     11.24 o 
  -2  13   2      481.71      509.26     30.41 o 
  -1  13   2      522.96      510.73     30.30 o 
   0  13   2       53.47       36.44     12.60 o 
   1  13   2      253.49      230.79     20.74 o 
   2  13   2       74.65       72.22     13.96 o 
   3  13   2      377.07      341.79     23.79 o 
   4  13   2      264.14      251.70     21.07 o 
   5  13   2      240.55      246.81     20.53 o 
  -5  14   2      160.40      243.39     25.79 o 
  -4  14   2      880.12     1040.84     48.87 o 
  -3  14   2      109.90      114.53     18.41 o 
  -2  14   2      550.79      549.12     33.45 o 
  -1  14   2      208.64      207.60     21.67 o 
   0  14   2       21.87        1.14     10.92 o 
   1  14   2       66.30       63.97     15.10 o 
   2  14   2      946.59      914.15     42.41 o 
   3  14   2      293.59      296.88     24.00 o 
   4  14   2        4.12        9.29     10.86 o 
   5  14   2      282.69      284.50     22.92 o 
   6  14   2       49.15       25.58     11.13 o 
   7  14   2        2.72       -3.48      9.07 o 
  -2  15   2      174.80      191.42     22.92 o 
  -1  15   2        3.97       14.28     12.92 o 
   0  15   2      376.47      375.02     28.94 o 
   1  15   2      359.69      348.03     27.80 o 
   2  15   2      190.60      213.52     22.54 o 
   3  15   2     1095.03      973.40     45.83 o 
   4  15   2      190.97      196.09     21.34 o 
   5  15   2       58.71       40.51     14.06 o 
  -3 -15   3      392.10      318.49     27.42 o 
  -2 -15   3        1.59       -6.08     11.35 o 
  -1 -15   3        6.84       13.90     13.74 o 
  -5 -14   3      135.78      148.79     18.19 o 
  -4 -14   3       51.62       84.12     16.07 o 
  -3 -14   3       36.44       73.53     16.40 o 
  -2 -14   3        7.03       15.37     12.06 o 
  -1 -14   3       12.96       14.39     12.44 o 
   0 -14   3      252.71      280.48     25.47 o 
   1 -14   3      325.91      377.14     29.76 o 
   2 -14   3      123.11      124.57     20.36 o 
   3 -14   3      181.69      171.82     23.46 o 
  -5 -13   3      249.45      204.18     19.44 o 
  -4 -13   3      678.81      718.55     35.57 o 
  -3 -13   3     1385.58     1544.08     57.78 o 
  -2 -13   3      111.29      119.31     17.27 o 
  -1 -13   3      444.07      491.88     30.68 o 
   0 -13   3      341.37      338.37     26.28 o 
   1 -13   3        5.73        5.86     10.97 o 
   2 -13   3      146.19      170.24     20.96 o 
   3 -13   3      250.76      306.87     26.83 o 
   4 -13   3       39.87       50.83     16.07 o 
   5 -13   3        0.53       -1.09     13.36 o 
  -5 -12   3       54.67       49.91     12.27 o 
  -4 -12   3      151.39      142.66     16.78 o 
  -3 -12   3       48.55       59.63     13.09 o 
  -2 -12   3      302.56      300.25     22.97 o 
  -1 -12   3      461.70      447.63     27.21 o 
   0 -12   3      205.07      131.52     17.59 o 
   1 -12   3      325.21      340.76     25.25 o 
   2 -12   3      103.86      145.15     18.41 o 
   3 -12   3      745.39      765.03     38.83 o 
   4 -12   3     1732.70     1753.26     66.03 o 
   5 -12   3      486.94      491.50     32.96 o 
   6 -12   3       10.67       17.21     13.68 o 
  -5 -11   3     1612.23     1452.63     50.34 o 
  -4 -11   3      912.41      890.04     37.42 o 
  -3 -11   3       73.96      101.11     14.06 o 
  -2 -11   3       81.13       88.30     13.74 o 
  -1 -11   3       39.24       46.38     11.73 o 
   0 -11   3      284.08      281.95     21.83 o 
   1 -11   3      527.47      579.59     30.79 o 
   2 -11   3      690.64      608.96     32.04 o 
   3 -11   3       14.49       11.89      9.88 o 
   4 -11   3      223.00      240.19     22.37 o 
   5 -11   3        0.98        2.82     10.92 o 
   6 -11   3      107.62       78.20     17.05 o 
   7 -11   3      220.47      214.50     24.76 o 
   8 -11   3      397.76      451.16     33.18 o 
  -9 -10   3     1496.13     1618.28     34.21 o 
  -7 -10   3       49.57       69.45     10.75 o 
  -6 -10   3       83.43       68.37      9.77 o 
  -5 -10   3        2.82       -6.47      7.09 o 
  -4 -10   3     1219.83     1290.16     28.89 o 
  -3 -10   3     2250.30     2180.62     51.15 o 
  -2 -10   3      345.25      347.74     12.50 o 
  -1 -10   3       62.14       70.59      9.88 o 
   0 -10   3      388.82      356.58     12.82 o 
   1 -10   3      136.23      121.27      7.82 o 
   2 -10   3     1048.45      971.11     60.71 o 
   3 -10   3     1667.27     1590.69     34.44 o 
   4 -10   3      198.48      149.17     17.73 o 
   5 -10   3        8.84       11.31      8.50 o 
   6 -10   3       21.09        8.96     11.08 o 
   7 -10   3       17.78        1.74     11.73 o 
   8 -10   3      206.96      235.14     24.38 o 
 -10  -9   3       26.73       24.32      6.34 o 
  -9  -9   3      132.02      130.61      9.59 o 
  -7  -9   3       53.44       53.54      9.45 o 
  -6  -9   3     1484.73     1432.65     41.65 o 
  -5  -9   3     2206.77     2177.05     62.64 o 
  -4  -9   3      435.96      410.89     13.67 o 
  -3  -9   3      129.04      114.54      7.40 o 
  -2  -9   3      241.52      237.88     10.06 o 
  -1  -9   3      304.24      306.94     11.25 o 
   0  -9   3     1140.07     1327.99     43.96 o 
   1  -9   3     1430.08     1494.89     31.13 o 
   2  -9   3     2557.12     2519.92     76.08 o 
   3  -9   3     1043.88     1005.58     24.55 o 
   4  -9   3     2574.69     2757.66     53.07 o 
   5  -9   3       90.80      109.13      9.05 o 
   6  -9   3       62.99       87.71      8.89 o 
   7  -9   3      209.41      235.58     22.13 o 
   8  -9   3      646.14      624.06     27.48 o 
   9  -9   3      254.50      296.12     20.47 o 
 -10  -8   3      290.68      294.48     13.24 o 
  -9  -8   3      310.98      316.57     12.90 o 
  -7  -8   3      561.77      583.93     24.22 o 
  -6  -8   3      726.58      645.46     24.55 o 
  -5  -8   3     2304.64     2417.31     69.37 o 
  -4  -8   3      616.41      617.43     16.59 o 
  -3  -8   3      789.06      744.46     18.48 o 
  -2  -8   3      840.26      863.90     20.11 o 
  -1  -8   3     2954.94     2845.14     72.36 o 
   0  -8   3        0.10        2.06      3.20 o 
   1  -8   3     1999.97     1930.59     37.04 o 
   2  -8   3       93.87       71.17     11.16 o 
   3  -8   3       34.72       47.85     10.73 o 
   4  -8   3      487.22      471.54     18.19 o 
   5  -8   3     1132.19     1051.38     40.95 o 
   6  -8   3      350.34      339.04     14.51 o 
   7  -8   3      367.80      390.06     27.07 o 
   8  -8   3      662.13      638.23     26.88 o 
   9  -8   3      227.55      255.93     18.73 o 
  10  -8   3        2.57       -9.29      9.45 o 
 -10  -7   3     1372.93     1321.23     29.66 o 
  -9  -7   3        6.66        2.94      4.94 o 
  -8  -7   3      100.28      101.81     10.05 o 
  -7  -7   3      558.01      510.35     22.43 o 
  -6  -7   3     1137.65     1113.07     33.83 o 
  -5  -7   3       27.23       36.78      8.09 o 
  -4  -7   3      189.73      164.47      8.36 o 
  -3  -7   3       12.53       12.87      3.70 o 
  -2  -7   3        8.48        7.68      2.74 o 
  -1  -7   3     6350.74     7050.38    113.85 o 
   0  -7   3     5087.55     5234.42     86.13 o 
   1  -7   3      157.12      127.76      6.83 o 
   2  -7   3     4627.65     4723.46     79.79 o 
   3  -7   3      404.63      326.00     11.93 o 
   4  -7   3     1945.34     1794.26     36.66 o 
   5  -7   3        9.16       10.65      7.87 o 
   6  -7   3     1612.80     1558.15     36.47 o 
   7  -7   3      997.45     1001.51     26.33 o 
   8  -7   3      202.63      243.28     16.24 o 
   9  -7   3        4.24        3.53      7.82 o 
  10  -7   3      283.86      301.66     20.15 o 
 -11  -6   3      287.29      317.41     20.80 o 
 -10  -6   3     1407.76     1313.02     29.41 o 
  -9  -6   3     1564.06     1541.19     41.57 o 
  -8  -6   3        5.86       -1.23      4.14 o 
  -7  -6   3       48.91       64.19      9.29 o 
  -6  -6   3      262.58      245.73     14.01 o 
  -5  -6   3      552.93      525.88     19.71 o 
  -4  -6   3      931.98      731.20     17.26 o 
  -3  -6   3      154.68      171.70      7.57 o 
  -2  -6   3      363.36      372.37     10.74 o 
  -1  -6   3       75.55       74.36      3.71 o 
   0  -6   3     3484.46     3357.62     46.27 o 
   1  -6   3      299.16      306.42      9.07 o 
   2  -6   3      651.56      557.14     14.22 o 
   3  -6   3        6.38        7.48      2.89 o 
   4  -6   3     1651.79     1671.99     31.43 o 
   5  -6   3      832.86      886.46     44.01 o 
   6  -6   3      329.71      299.70     12.54 o 
   7  -6   3     1570.23     1511.60     43.33 o 
   8  -6   3      550.40      572.04     24.06 o 
   9  -6   3       26.37       27.42      8.91 o 
  10  -6   3        0.72       -4.07      8.15 o 
 -11  -5   3      363.61      390.28     22.64 o 
 -10  -5   3      267.13      307.10     12.83 o 
  -9  -5   3       51.08       48.88      6.31 o 
  -8  -5   3      268.00      253.09     10.47 o 
  -7  -5   3      354.52      358.62     18.03 o 
  -6  -5   3      348.69      381.21     17.16 o 
  -5  -5   3     1789.17     1475.82     39.70 o 
  -4  -5   3     1245.44     1230.52     24.53 o 
  -3  -5   3      527.26      468.29     12.08 o 
  -2  -5   3     1530.17     1495.22     27.83 o 
  -1  -5   3     8833.78     9135.61    119.02 o 
   0  -5   3     2457.66     2546.06     46.57 o 
   1  -5   3      684.75      828.82     27.64 o 
   2  -5   3      149.30      167.07      5.37 o 
   3  -5   3      334.02      338.44      9.15 o 
   4  -5   3     2691.73     2344.84     43.73 o 
   5  -5   3      815.20      825.44     20.70 o 
   6  -5   3       67.72       83.27      7.14 o 
   7  -5   3      452.37      349.99     16.89 o 
   8  -5   3        4.64        5.38      6.24 o 
   9  -5   3        1.50        8.74      7.22 o 
  10  -5   3      366.88      377.68     21.02 o 
  11  -5   3      595.94      695.25     30.68 o 
 -11  -4   3      174.23      194.68     16.45 o 
 -10  -4   3       57.87       76.36      9.72 o 
  -9  -4   3      866.47      834.44     24.30 o 
  -8  -4   3      345.93      289.00     10.91 o 
  -7  -4   3       67.01       80.27      6.07 o 
  -6  -4   3     4640.58     4752.90    107.85 o 
  -5  -4   3      685.96      633.94     21.88 o 
  -4  -4   3        6.56        2.39      3.86 o 
  -3  -4   3      131.59      168.55      6.74 o 
  -2  -4   3     1848.71     2025.63     35.28 o 
  -1  -4   3     1610.06     1548.40     27.88 o 
   0  -4   3       12.07        8.48      2.54 o 
   1  -4   3       39.79       51.63      4.06 o 
   2  -4   3      365.83      353.82     10.42 o 
   3  -4   3     1232.15     1197.09     24.57 o 
   4  -4   3     2334.73     2275.66     42.15 o 
   5  -4   3        4.53        5.00      4.00 o 
   6  -4   3     1959.14     1910.63     48.71 o 
   7  -4   3      930.66      950.86     29.87 o 
   8  -4   3      106.12      108.50     10.43 o 
   9  -4   3      388.56      384.15     19.22 o 
  10  -4   3       22.72       18.68      8.25 o 
  11  -4   3      419.86      455.01     23.79 o 
 -11  -3   3      535.67      498.56     24.55 o 
 -10  -3   3       13.01       27.15      8.53 o 
  -9  -3   3        4.16        2.79      4.22 o 
  -8  -3   3      111.54      121.01     14.88 o 
  -7  -3   3      828.74      744.03     26.58 o 
  -6  -3   3       27.19       22.48      6.84 o 
  -5  -3   3      451.63      444.75     17.43 o 
  -4  -3   3      193.32      143.53      9.18 o 
  -3  -3   3      485.74      464.34     10.96 o 
  -2  -3   3     4961.65     5277.14     84.00 o 
  -1  -3   3    24410.57    25603.37    392.40 o 
   0  -3   3     1641.01     1641.30     28.62 o 
   1  -3   3     4482.11     4343.67     70.19 o 
   2  -3   3     3407.91     3316.01     55.64 o 
   3  -3   3     4525.26     4593.57     76.02 o 
   4  -3   3     2561.77     2397.74     43.05 o 
   5  -3   3       10.32        5.00      4.18 o 
   6  -3   3      138.45      148.20     10.05 o 
   7  -3   3     1655.51     1543.59     41.81 o 
   8  -3   3      226.83      179.26     12.71 o 
   9  -3   3       20.92       14.44      7.49 o 
  10  -3   3      352.71      345.64     19.55 o 
  11  -3   3      221.10      213.31     16.83 o 
 -11  -2   3       45.11       52.67     10.81 o 
 -10  -2   3      323.38      350.26     19.39 o 
  -9  -2   3      765.83      732.48     18.74 o 
  -8  -2   3       61.49       57.58      5.84 o 
  -7  -2   3      602.98      594.96     14.95 o 
  -6  -2   3     3553.83     3805.75     59.38 o 
  -5  -2   3     2086.76     2137.35     52.84 o 
  -4  -2   3     1065.46     1066.13     22.95 o 
  -3  -2   3       49.46       54.21      4.45 o 
  -2  -2   3     4316.47     5072.67     67.22 o 
  -1  -2   3     2952.14     3406.92     45.66 o 
   0  -2   3     1411.49     1354.26     19.32 o 
   1  -2   3      811.04      622.23     13.60 o 
   2  -2   3       14.48       14.98      3.05 o 
   3  -2   3     6970.20     7140.04    113.92 o 
   4  -2   3        6.91       21.56      4.45 o 
   5  -2   3      781.41      675.43     20.96 o 
   6  -2   3     4461.63     4251.62     94.81 o 
   7  -2   3     3934.25     4045.59     92.37 o 
   8  -2   3      465.91      437.09     18.90 o 
   9  -2   3       34.05       35.79      8.25 o 
  10  -2   3      263.20      260.01     16.67 o 
  11  -2   3      211.14      209.34     16.24 o 
 -11  -1   3        8.46       13.47      8.53 o 
 -10  -1   3       13.03       30.08      8.47 o 
  -9  -1   3      438.71      494.60     21.94 o 
  -8  -1   3     1232.81     1164.36     24.12 o 
  -7  -1   3      121.43      127.11      8.25 o 
  -6  -1   3     5534.98     5738.05     74.53 o 
  -5  -1   3       10.41       12.24      4.13 o 
  -4  -1   3     1880.00     1959.96     36.51 o 
  -3  -1   3     3725.45     3805.11     62.89 o 
  -2  -1   3     1533.29     1770.13     25.14 o 
  -1  -1   3       70.49       63.71      2.78 o 
   0  -1   3     2586.00     2763.89     37.02 o 
   1  -1   3     1647.32     1821.08     58.72 o 
   2  -1   3     2338.81     2473.05     54.79 o 
   3  -1   3     3479.82     3539.75     76.79 o 
   4  -1   3     3793.32     4153.05     90.04 o 
   5  -1   3      292.81      323.54     12.76 o 
   6  -1   3     1888.45     2107.37     51.26 o 
   7  -1   3      359.31      300.14     13.90 o 
   8  -1   3        4.44        7.49      5.32 o 
   9  -1   3      116.91      137.12     11.84 o 
  10  -1   3      263.72      223.46     15.64 o 
  11  -1   3      297.60      313.66     19.82 o 
 -11   0   3      194.73      176.87     15.21 o 
 -10   0   3      577.77      635.46     26.28 o 
  -9   0   3       20.06        6.03      6.57 o 
  -8   0   3      964.87      950.70     30.79 o 
  -7   0   3     3509.09     3585.22     50.06 o 
  -6   0   3      776.87      683.96     13.76 o 
  -5   0   3      682.63      630.10     31.93 o 
  -4   0   3      300.88      353.40     11.15 o 
  -3   0   3     1157.46     1283.84     24.65 o 
  -2   0   3    11432.68    12269.07    205.59 o 
  -1   0   3    45566.52    51582.55    792.57 o 
   0   0   3     6606.80     7021.13    108.40 o 
   1   0   3    14423.41    16382.15    262.97 o 
   2   0   3     2185.57     2264.47     49.80 o 
   3   0   3      133.39      153.08      7.11 o 
   4   0   3     1673.37     1697.70     40.02 o 
   5   0   3     1439.29     1236.23     31.66 o 
   6   0   3     1060.81     1089.12     29.98 o 
   7   0   3      225.81      238.94     12.71 o 
   8   0   3       10.53        3.42      5.48 o 
   9   0   3      515.73      554.17     22.48 o 
  10   0   3      366.76      350.21     18.84 o 
  11   0   3     1663.63     1906.07     55.34 o 
  12   0   3      325.63      379.75     22.59 o 
 -11   1   3      623.39      606.41     27.15 o 
 -10   1   3      933.20      884.72     31.88 o 
  -9   1   3       86.52       73.20      9.94 o 
  -8   1   3      347.51      262.57     12.37 o 
  -7   1   3      893.32      827.29     21.67 o 
  -6   1   3      579.64      614.89     12.81 o 
  -5   1   3      182.36      249.01      7.28 o 
  -4   1   3     7199.85     7387.76     91.78 o 
  -3   1   3     1007.75      924.83     19.52 o 
  -2   1   3      383.48      465.35     10.96 o 
  -1   1   3      139.56      127.06      4.89 o 
   0   1   3      192.48       91.57      3.56 o 
   1   1   3      817.10     1028.39     18.14 o 
   2   1   3     4287.31     4290.67     67.84 o 
   3   1   3     6650.17     6161.43    128.43 o 
   4   1   3       42.24       45.94      4.67 o 
   5   1   3     3085.66     3170.43     70.65 o 
   6   1   3      957.36      900.90     25.90 o 
   7   1   3       22.40       15.64      5.48 o 
   8   1   3      154.75      166.98     11.73 o 
   9   1   3      563.11      586.70     23.35 o 
  10   1   3      396.12      424.22     20.74 o 
  11   1   3      166.86      138.91     13.52 o 
  12   1   3      149.90      177.19     15.91 o 
 -11   2   3      476.22      477.93     24.11 o 
 -10   2   3      482.88      511.27     23.51 o 
  -9   2   3     1301.70     1252.68     38.39 o 
  -8   2   3      137.44      118.60      8.89 o 
  -7   2   3       85.95      114.87      8.22 o 
  -6   2   3      682.92      641.50     17.60 o 
  -5   2   3     1978.43     2033.18     29.38 o 
  -4   2   3     1641.35     1606.49     23.32 o 
  -3   2   3     1522.19     1534.19     19.02 o 
  -2   2   3      882.29      869.63     17.40 o 
  -1   2   3        3.33       20.31      2.16 o 
   0   2   3     1007.74      971.63     16.90 o 
   1   2   3     5329.43     6121.87     95.18 o 
   2   2   3       85.84       45.21      3.96 o 
   3   2   3     3424.71     3868.99     81.78 o 
   4   2   3     3201.81     2966.13     64.89 o 
   5   2   3     2138.78     2351.47     53.87 o 
   6   2   3      123.69      122.94      8.53 o 
   7   2   3     4655.64     4582.98    102.04 o 
   8   2   3      482.62      594.63     21.88 o 
   9   2   3     1392.00     1290.80     38.39 o 
  10   2   3     1251.87     1310.24     40.46 o 
  11   2   3      434.48      530.55     24.55 o 
  12   2   3       16.55       10.64      8.80 o 
 -11   3   3      274.35      339.24     20.42 o 
 -10   3   3      852.46     1009.89     35.08 o 
  -9   3   3       23.51       31.20      7.23 o 
  -8   3   3     2605.47     2557.98     50.72 o 
  -7   3   3     1827.84     2002.86     40.56 o 
  -6   3   3      389.21      456.79     14.42 o 
  -5   3   3      881.34      973.34     18.94 o 
  -4   3   3      734.44      594.12     11.82 o 
  -3   3   3        0.71        4.67      1.66 o 
  -2   3   3     3946.84     4588.99     50.74 o 
  -1   3   3      115.28       94.01      3.62 o 
   0   3   3        7.43        6.92      1.82 o 
   1   3   3     5783.07     6775.91    105.68 o 
   2   3   3      295.78      260.39      6.41 o 
   3   3   3      699.38      576.82     15.10 o 
   4   3   3     2352.98     2496.24     55.23 o 
   5   3   3      340.62      303.99     11.89 o 
   6   3   3      322.17      311.16     13.09 o 
   7   3   3      972.62     1011.52     29.43 o 
   8   3   3     2306.39     2337.51     58.21 o 
   9   3   3      751.96      732.45     26.17 o 
  10   3   3      358.24      386.10     19.33 o 
  11   3   3       54.83       49.91     10.10 o 
  12   3   3      253.82      297.31     19.71 o 
 -11   4   3      258.60      269.89     18.90 o 
 -10   4   3      107.14      120.72     12.71 o 
  -9   4   3       59.47       42.95      7.56 o 
  -8   4   3      202.92      210.55     11.53 o 
  -7   4   3       87.60      147.57     15.94 o 
  -6   4   3      578.09      544.01     15.80 o 
  -5   4   3      557.68      605.54     13.14 o 
  -4   4   3      415.66      350.55     12.39 o 
  -3   4   3      381.46      402.48      8.79 o 
  -2   4   3     3016.61     3234.29     44.41 o 
  -1   4   3      820.60      676.73     22.21 o 
   0   4   3      939.50      895.53     27.86 o 
   2   4   3      262.93      240.13      7.79 o 
   3   4   3     5217.00     6233.01     98.62 o 
   4   4   3     9110.36     9379.92    193.59 o 
   5   4   3      127.11      144.50      7.82 o 
   6   4   3      646.29      564.05     18.46 o 
   7   4   3      188.66      180.02     10.92 o 
   8   4   3     1503.87     1422.82     39.42 o 
   9   4   3      364.06      385.01     18.19 o 
  10   4   3      682.75      684.88     26.61 o 
  11   4   3      394.56      391.37     20.58 o 
  12   4   3        0.37       -1.63      7.98 o 
 -11   5   3       89.07       87.21     12.82 o 
 -10   5   3        5.13       16.24      8.74 o 
  -9   5   3       75.05       90.22      9.22 o 
  -8   5   3      243.86      235.88     19.01 o 
  -7   5   3     1130.54     1040.08     25.58 o 
  -6   5   3     1759.59     1910.87     59.57 o 
  -5   5   3        6.18       -0.26      2.98 o 
  -4   5   3      415.39      445.73     11.67 o 
  -3   5   3      454.31      398.90      9.10 o 
  -2   5   3       84.45       74.96      3.60 o 
  -1   5   3     1187.48     1171.89     28.49 o 
   0   5   3     3139.89     3066.05     78.90 o 
   1   5   3     3724.80     3794.54     95.52 o 
   2   5   3      194.94      150.83      7.44 o 
   3   5   3     1755.44     1980.39     34.15 o 
   4   5   3      378.26      401.80     10.65 o 
   5   5   3     2057.36     2122.52     48.93 o 
   6   5   3     4274.18     4690.23    102.31 o 
   7   5   3     1491.17     1426.51     37.63 o 
   8   5   3      412.52      372.52     16.56 o 
   9   5   3        3.52        4.07      6.30 o 
  10   5   3      326.77      292.92     17.32 o 
  11   5   3        8.28        7.66      8.31 o 
  12   5   3       42.80       43.61     10.32 o 
 -10   6   3      582.22      664.61     23.01 o 
  -9   6   3      122.04      119.35     10.14 o 
  -8   6   3      265.72      319.85     31.12 o 
  -7   6   3      156.14      150.04      9.54 o 
  -6   6   3      594.75      594.15     17.28 o 
  -5   6   3      202.81      201.68      7.76 o 
  -4   6   3     1590.99     1559.23     30.62 o 
  -3   6   3     3260.93     3356.00     47.75 o 
  -2   6   3        3.75       14.07      2.45 o 
  -1   6   3     1715.90     1762.31     26.18 o 
   1   6   3     1747.83     1633.24     47.03 o 
   2   6   3     1291.09     1390.17     24.36 o 
   3   6   3     2177.93     2627.79     44.13 o 
   4   6   3        6.60       23.57      3.37 o 
   5   6   3     1668.58     1727.41     32.85 o 
   6   6   3      327.70      271.14     12.11 o 
   7   6   3     2513.96     2723.88     64.13 o 
   8   6   3     1069.91     1146.41     33.40 o 
   9   6   3      155.26      171.93     12.54 o 
  10   6   3       23.29       19.66      7.82 o 
  11   6   3       29.43       33.34      9.07 o 
  12   6   3       11.95       25.52      9.94 o 
 -10   7   3        8.37       -1.95     12.54 o 
  -9   7   3       36.82       69.83     17.00 o 
  -8   7   3      361.27      391.27     15.83 o 
  -7   7   3      332.96      320.44     13.37 o 
  -6   7   3     1464.06     1697.87     35.55 o 
  -5   7   3      552.43      516.73     12.80 o 
  -4   7   3        0.02        6.65      3.39 o 
  -3   7   3     3348.56     3236.10     46.73 o 
  -2   7   3     3311.83     3137.66     44.93 o 
  -1   7   3        4.70       10.00      2.23 o 
   0   7   3     1149.94     1284.12     39.80 o 
   1   7   3      288.61      249.42     14.39 o 
   2   7   3        8.23       16.77      1.40 o 
   3   7   3      207.21      210.95      6.69 o 
   4   7   3     3342.77     3628.63     60.76 o 
   5   7   3      308.35      184.65      8.03 o 
   6   7   3      878.04      978.74     22.54 o 
   7   7   3     1325.28     1700.74     43.44 o 
   8   7   3        7.38        5.86      5.65 o 
   9   7   3      725.04      755.58     26.45 o 
  10   7   3      705.73      766.99     28.56 o 
  11   7   3       10.41       24.71      9.12 o 
  12   7   3        4.07       -7.82      8.36 o 
  -9   8   3       33.34       23.13     14.12 o 
  -8   8   3      187.70      209.99     22.64 o 
  -7   8   3      303.91      316.54     24.93 o 
  -6   8   3       50.93       39.70     12.11 o 
  -5   8   3       74.64       65.14      8.15 o 
  -4   8   3      261.38      236.14     12.39 o 
  -3   8   3      595.04      485.31     16.74 o 
  -2   8   3      608.40      664.41     25.71 o 
  -1   8   3     1173.56     1154.09     27.26 o 
   0   8   3      611.92      713.50     19.49 o 
   1   8   3     6076.59     5876.39    146.29 o 
   2   8   3     2535.89     2372.65     66.52 o 
   3   8   3      324.66      315.29     17.59 o 
   4   8   3      231.86      194.08     14.99 o 
   5   8   3       18.41       29.43      9.01 o 
   6   8   3     1213.58     1184.69     45.51 o 
   7   8   3      274.15      278.90     23.19 o 
  -9   9   3        6.70        3.91     13.52 o 
  -8   9   3        2.18        0.81     11.62 o 
  -7   9   3     1568.48     1653.07     62.45 o 
  -6   9   3     1882.72     1872.34     65.54 o 
  -5   9   3      804.81     1002.20     28.30 o 
  -4   9   3     4657.78     5000.02     93.98 o 
  -3   9   3      497.04      410.75     15.79 o 
  -2   9   3       13.40       13.41      5.26 o 
  -1   9   3      659.88      668.53     19.72 o 
   0   9   3      206.30      185.04     10.00 o 
   1   9   3        9.97       34.75      7.82 o 
   2   9   3     2428.00     2259.37     64.84 o 
   3   9   3      204.22      149.55     12.76 o 
   4   9   3      336.81      269.35     17.81 o 
   5   9   3      339.89      305.79     20.15 o 
   6   9   3     2978.09     3074.31     90.47 o 
   7   9   3       15.36       29.76     11.02 o 
   8   9   3     1092.52     1287.76     54.52 o 
   9   9   3      137.24      189.68     23.84 o 
  10   9   3        7.82       -2.17     13.09 o 
  -6  10   3      550.46      588.87     33.61 o 
  -5  10   3      329.21      363.98     16.93 o 
  -4  10   3       84.81       78.43      9.42 o 
  -3  10   3      139.80      162.01     11.00 o 
  -2  10   3      169.34      216.85     11.88 o 
  -1  10   3      192.10      171.59     10.54 o 
   0  10   3     1959.12     1965.06    117.35 o 
   1  10   3     4988.45     4721.87    284.20 o 
   2  10   3      429.90      378.06     20.31 o 
   3  10   3      105.85       86.07     10.97 o 
   4  10   3      367.41      322.73     19.66 o 
   5  10   3      382.20      425.96     23.57 o 
   6  10   3      138.99      124.63     15.53 o 
   7  10   3      272.31      237.36     21.34 o 
   8  10   3        1.83        2.06     10.32 o 
   9  10   3      314.49      323.33     29.54 o 
  10  10   3       70.83       88.62     20.74 o 
  -5  11   3      338.95      317.84     23.02 o 
  -4  11   3       70.59      103.23     14.66 o 
  -3  11   3      315.36      360.63     23.51 o 
  -2  11   3     1286.84     1269.43     66.79 o 
  -1  11   3      338.61      344.05     15.06 o 
   0  11   3      720.76      667.13     26.58 o 
   1  11   3      204.30      242.16     12.78 o 
   2  11   3      105.60       96.11      9.12 o 
   3  11   3        4.23       16.02      7.82 o 
   4  11   3      351.65      350.37     20.85 o 
   5  11   3     1344.89     1334.30     47.95 o 
   6  11   3       54.25       23.24      9.94 o 
   7  11   3      232.06      205.70     20.53 o 
   8  11   3      118.17       91.01     17.32 o 
   9  11   3       66.47      104.10     20.04 o 
  10  11   3      210.40      196.63     26.88 o 
  -4  12   3       56.76       59.73     14.23 o 
  -3  12   3      201.56      212.49     19.82 o 
  -2  12   3       91.01       88.68     14.50 o 
  -1  12   3      576.54      532.99     29.00 o 
   0  12   3       65.82       83.41     13.68 o 
   1  12   3       73.35       74.07     13.14 o 
   2  12   3      600.29      485.80     26.61 o 
   3  12   3     1555.69     1583.05     38.23 o 
   4  12   3      350.42      308.28     20.58 o 
   5  12   3     1405.86     1434.55     50.77 o 
   6  12   3      561.24      576.98     30.52 o 
   7  12   3      245.05      240.02     21.56 o 
   8  12   3      212.78      215.32     22.86 o 
   9  12   3      486.26      549.34     36.49 o 
  -4  13   3      250.98      316.37     26.07 o 
  -3  13   3      159.25      141.79     18.41 o 
  -2  13   3      481.24      511.43     30.52 o 
  -1  13   3       45.98       28.94     11.89 o 
   0  13   3      757.96      711.60     35.08 o 
   1  13   3      127.56      176.65     18.84 o 
   2  13   3       14.17        6.19      8.96 o 
   3  13   3      229.45      193.59     19.06 o 
   4  13   3      527.08      490.09     28.46 o 
  -4  14   3        3.68        4.83     12.16 o 
  -3  14   3        0.86       -1.52     11.89 o 
  -2  14   3       15.33       23.68     12.82 o 
  -1  14   3      105.91       58.32     14.93 o 
   0  14   3      184.83      226.61     21.94 o 
   1  14   3      871.94      980.40     44.37 o 
   2  14   3       18.45       20.85     11.62 o 
   3  14   3      104.19      125.93     17.32 o 
   4  14   3      246.70      234.32     21.56 o 
   5  14   3      358.92      371.17     25.90 o 
   6  14   3      164.98      155.80     18.68 o 
  -2  15   3      173.34      189.90     22.86 o 
  -1  15   3      197.79      223.51     23.35 o 
   0  15   3      245.09      224.06     23.57 o 
   1  15   3        4.37       12.87     12.71 o 
   2  15   3      241.54      221.83     23.13 o 
   3  15   3      390.51      386.59     28.40 o 
   4  15   3       51.19       83.19     16.94 o 
  -4 -14   4      316.82      273.91     23.79 o 
  -3 -14   4      262.60      274.13     24.17 o 
  -2 -14   4      156.86      240.73     23.95 o 
  -1 -14   4       93.62      144.07     20.36 o 
   0 -14   4        0.26       26.39     13.58 o 
   1 -14   4      483.70      579.91     36.33 o 
   2 -14   4       22.32       33.72     15.26 o 
  -5 -13   4        3.85        4.94      9.61 o 
  -4 -13   4      173.01      158.35     18.68 o 
  -3 -13   4      141.89      176.92     19.33 o 
  -2 -13   4       90.55       73.15     15.31 o 
  -1 -13   4      539.83      675.21     36.66 o 
   0 -13   4       28.24       36.33     13.85 o 
   1 -13   4       23.00       26.50     12.82 o 
   2 -13   4      287.34      342.77     27.26 o 
   3 -13   4        4.42       13.30     13.14 o 
   4 -13   4      427.47      459.85     33.18 o 
  -5 -12   4        2.74       12.44      9.18 o 
  -4 -12   4      932.64     1053.50     43.33 o 
  -3 -12   4     1161.99     1184.26     47.35 o 
  -2 -12   4      432.90      427.70     27.42 o 
  -1 -12   4      571.10      561.12     31.82 o 
   0 -12   4     1389.17     1434.82     55.23 o 
   1 -12   4       28.47        2.82     10.70 o 
   2 -12   4      120.38      124.79     17.87 o 
   3 -12   4      602.58      626.72     35.68 o 
   4 -12   4      689.39      799.30     41.43 o 
   5 -12   4       56.35       61.85     16.94 o 
   6 -12   4      145.66      174.04     23.57 o 
  -5 -11   4      487.92      581.27     28.67 o 
  -4 -11   4        2.87       -1.68      7.66 o 
  -3 -11   4      584.88      564.76     29.11 o 
  -2 -11   4      173.04      165.74     16.83 o 
  -1 -11   4       90.04       87.38     14.12 o 
   0 -11   4        1.88        0.27      9.12 o 
   1 -11   4      357.50      403.70     26.45 o 
   2 -11   4      316.49      289.82     22.92 o 
   3 -11   4       54.56       48.17     13.90 o 
   4 -11   4     1488.95     1497.21     57.89 o 
   5 -11   4      673.19      740.54     39.32 o 
   6 -11   4       10.09        4.89     12.98 o 
   7 -11   4       18.57       29.87     14.82 o 
  -9 -10   4       34.01       55.58      7.87 o 
  -8 -10   4      170.84      184.69     15.97 o 
  -7 -10   4       10.91       -3.10      7.39 o 
  -6 -10   4       31.61       64.84      9.67 o 
  -5 -10   4      937.50      863.80     22.51 o 
  -4 -10   4     1725.48     1867.96     40.81 o 
  -3 -10   4      165.06      156.87      9.25 o 
  -2 -10   4      137.24      143.90      8.78 o 
  -1 -10   4     1457.08     1392.57     30.37 o 
   0 -10   4        6.19       -0.85      3.77 o 
   1 -10   4     1151.22     1214.05     27.91 o 
   2 -10   4     2222.07     2108.05     48.19 o 
   3 -10   4       31.14       45.30      6.84 o 
   4 -10   4      232.90      220.77     12.10 o 
   5 -10   4       60.45       44.95      7.82 o 
   6 -10   4      207.21      198.14     30.68 o 
   7 -10   4       65.58       79.18      9.70 o 
   8 -10   4      871.13      896.07     45.45 o 
 -10  -9   4        5.47       22.67      9.37 o 
  -9  -9   4     1057.89     1155.56     34.78 o 
  -8  -9   4     1470.75     1381.11     44.69 o 
  -7  -9   4       61.18       46.21      9.29 o 
  -6  -9   4        0.88        4.18      6.08 o 
  -5  -9   4      224.14      239.29     25.28 o 
  -4  -9   4      350.08      333.23     12.52 o 
  -3  -9   4      205.24      179.36     14.99 o 
  -2  -9   4        6.01        8.21      4.43 o 
  -1  -9   4        3.77        1.68      3.63 o 
   0  -9   4      444.84      493.73     28.48 o 
   1  -9   4      757.12      783.99     20.26 o 
   2  -9   4       42.54       39.90      5.71 o 
   3  -9   4     1638.12     1566.96     34.14 o 
   4  -9   4     2884.70     2791.34     54.12 o 
   5  -9   4      291.01      332.89     30.06 o 
   6  -9   4        0.78       -1.53      5.80 o 
   7  -9   4       47.48       42.15      8.18 o 
   8  -9   4      128.22      128.75     14.39 o 
   9  -9   4      695.54      760.15     32.26 o 
 -10  -8   4        0.70        3.75      5.92 o 
  -9  -8   4       13.10        7.75      5.83 o 
  -8  -8   4       24.69       12.27      8.25 o 
  -7  -8   4      957.50      868.65     31.12 o 
  -6  -8   4      615.00      560.47     22.86 o 
  -5  -8   4        9.60       12.86      4.65 o 
  -4  -8   4        2.28        5.54      3.83 o 
  -3  -8   4      591.31      565.32     15.74 o 
  -2  -8   4        9.08        7.20      3.83 o 
  -1  -8   4     1348.72     1415.66     29.13 o 
   0  -8   4     1965.21     1853.30     36.08 o 
   1  -8   4     3032.70     2884.77     52.49 o 
   2  -8   4        7.94        4.57      3.85 o 
   3  -8   4      191.42      175.37      9.77 o 
   4  -8   4       89.58       77.54      7.76 o 
   5  -8   4        5.91        6.13      5.23 o 
   6  -8   4      105.77      114.67      9.76 o 
   7  -8   4        5.89        1.08      5.97 o 
   8  -8   4      213.88      241.71     17.81 o 
   9  -8   4      304.15      289.98     19.50 o 
 -10  -7   4      607.29      603.82     32.07 o 
  -9  -7   4      698.38      779.62     20.94 o 
  -8  -7   4      488.93      444.91     22.37 o 
  -7  -7   4      133.90      170.95     13.47 o 
  -6  -7   4       42.95       44.86      8.47 o 
  -5  -7   4      554.96      607.69     16.59 o 
  -4  -7   4      277.08      220.72      9.43 o 
  -3  -7   4       69.17       87.05      6.34 o 
  -2  -7   4      511.47      547.66     17.62 o 
  -1  -7   4      549.40      594.27     23.79 o 
   0  -7   4      291.15      256.31      9.55 o 
   1  -7   4      841.70      822.46     35.92 o 
   2  -7   4      529.59      436.17     21.86 o 
   3  -7   4      338.75      295.25     59.98 o 
   4  -7   4      717.45      614.91     20.09 o 
   5  -7   4     1814.87     1729.06     37.00 o 
   6  -7   4        8.11       15.41      5.96 o 
   7  -7   4     1365.08     1303.26     69.35 o 
   8  -7   4      558.05      523.27     24.00 o 
   9  -7   4       45.74       45.83     10.97 o 
  10  -7   4        6.31        1.47      9.45 o 
 -10  -6   4        5.63        2.89      5.10 o 
  -9  -6   4      789.02      790.28     21.07 o 
  -7  -6   4       14.23        6.63      6.95 o 
  -6  -6   4       23.44       32.31      7.44 o 
  -5  -6   4     1488.84     1437.51     29.05 o 
  -4  -6   4      129.37      115.71      6.86 o 
  -3  -6   4      898.77      931.16     20.56 o 
  -2  -6   4     1807.19     1801.32     33.79 o 
  -1  -6   4     1363.22     1361.59     21.20 o 
   0  -6   4     4051.72     4155.22     69.50 o 
   1  -6   4     2540.75     2672.47     47.52 o 
   2  -6   4      367.04      413.38     12.67 o 
   3  -6   4      889.79      888.92     26.55 o 
   4  -6   4      623.46      626.32     17.71 o 
   5  -6   4       29.62       33.79      6.54 o 
   6  -6   4     1794.63     1604.11     34.88 o 
   7  -6   4       66.78       48.87      8.91 o 
   8  -6   4       80.80       87.76     11.35 o 
   9  -6   4        0.66        8.15      7.71 o 
  10  -6   4        0.80       -0.49      8.36 o 
 -10  -5   4     1006.37      973.81     24.33 o 
  -9  -5   4      258.04      256.72     37.77 o 
  -8  -5   4       94.40       89.89     16.86 o 
  -7  -5   4       82.41       63.54      9.50 o 
  -6  -5   4      488.11      433.02     18.84 o 
  -5  -5   4      835.26      848.82     19.08 o 
  -4  -5   4     3272.01     3425.54     58.47 o 
  -3  -5   4     1666.86     1673.26     31.33 o 
  -2  -5   4      787.73      866.55     18.57 o 
  -1  -5   4      957.76      960.41     20.01 o 
   0  -5   4     5860.02     6244.88    100.66 o 
   1  -5   4      397.55      395.30     11.14 o 
   2  -5   4     1214.72     1224.01     25.12 o 
   3  -5   4     2371.26     2337.13     86.32 o 
   4  -5   4      421.28      451.63     27.40 o 
   5  -5   4        6.69        5.09      4.26 o 
   6  -5   4      247.48      196.04     12.92 o 
   7  -5   4      263.53      258.87     15.31 o 
   8  -5   4     2247.16     2219.56     59.30 o 
   9  -5   4     1213.00     1142.07     38.01 o 
  10  -5   4        8.35        5.48      8.04 o 
  11  -5   4      132.30      146.95     15.86 o 
 -11  -4   4       22.87       20.53      9.99 o 
 -10  -4   4      688.10      619.08     18.49 o 
  -9  -4   4      344.40      301.63     12.19 o 
  -8  -4   4       10.29       16.98      9.15 o 
  -7  -4   4       36.06       47.08      8.63 o 
  -6  -4   4      601.72      559.17     21.72 o 
  -5  -4   4       64.20       74.23      7.98 o 
  -4  -4   4     1306.18     1284.39     25.01 o 
  -3  -4   4      648.87      596.37     14.31 o 
  -2  -4   4     6542.45     7161.18    113.83 o 
  -1  -4   4     5929.57     6188.02     98.94 o 
   0  -4   4      446.97      448.81     13.09 o 
   1  -4   4      741.49      903.25     37.61 o 
   2  -4   4      565.70      507.18     13.47 o 
   3  -4   4     6539.35     6353.74    103.96 o 
   4  -4   4       71.89       78.71      6.34 o 
   5  -4   4       20.09       15.10      5.86 o 
   6  -4   4      513.39      484.61     19.50 o 
   7  -4   4       56.29       58.05      8.47 o 
   8  -4   4        3.48        1.25      5.97 o 
   9  -4   4      100.78      103.99     11.51 o 
  10  -4   4       19.10       28.94      9.34 o 
  11  -4   4       71.44       66.31     12.00 o 
 -11  -3   4      511.48      393.05     22.48 o 
 -10  -3   4        4.67       14.93      5.49 o 
  -9  -3   4       12.38        6.86      4.61 o 
  -8  -3   4     1319.72     1358.30     27.75 o 
  -5  -3   4     6142.38     5611.88    123.76 o 
  -4  -3   4     1359.05     1435.67     32.07 o 
  -3  -3   4        1.30        0.43      2.22 o 
  -2  -3   4      348.10      307.04      7.37 o 
  -1  -3   4      470.33      509.39     10.96 o 
   0  -3   4     3491.19     3766.85     61.50 o 
   1  -3   4     4128.22     3500.94     57.96 o 
   2  -3   4      565.96      446.27     11.99 o 
   3  -3   4        1.09        2.90      3.21 o 
   4  -3   4      140.55      122.06      6.84 o 
   5  -3   4      242.54      270.98     13.47 o 
   6  -3   4     1729.88     1816.30     46.70 o 
   7  -3   4     2217.81     2098.09     53.76 o 
   8  -3   4     1621.13     1632.05     45.40 o 
   9  -3   4       41.18       48.38      9.01 o 
  10  -3   4       20.02       23.19      8.63 o 
  11  -3   4       14.15        5.05      8.09 o 
 -11  -2   4      118.25      165.46     15.64 o 
 -10  -2   4      118.25      119.63     12.92 o 
  -9  -2   4      425.38      393.38     13.60 o 
  -8  -2   4      269.25      243.25     10.13 o 
  -7  -2   4      151.30      111.96     11.19 o 
  -6  -2   4      168.50      135.54     10.53 o 
  -5  -2   4     3995.05     3937.90     68.76 o 
  -4  -2   4       11.64        0.93      1.86 o 
  -3  -2   4      600.32      694.86     12.46 o 
  -2  -2   4     6179.48     7311.26     95.87 o 
  -1  -2   4     4164.85     4462.50     59.40 o 
   0  -2   4      961.60      966.33     14.83 o 
   1  -2   4     1092.45     1364.48     20.22 o 
   2  -2   4      204.14      232.41     18.60 o 
   3  -2   4     4220.73     3971.73     87.32 o 
   4  -2   4       76.34       94.16      7.33 o 
   5  -2   4     1397.00     1304.98     34.59 o 
   7  -2   4      329.53      301.66     14.88 o 
   8  -2   4      820.06      787.03     27.10 o 
   9  -2   4       99.08       94.43     10.48 o 
  10  -2   4       32.80       29.87      8.74 o 
  11  -2   4      269.11      261.85     18.30 o 
 -11  -1   4       25.93        9.50      9.29 o 
 -10  -1   4      142.98      136.14     13.52 o 
  -9  -1   4      227.24      210.31     11.30 o 
  -8  -1   4       44.33       38.76      6.14 o 
  -7  -1   4      646.78      596.82     15.16 o 
  -6  -1   4     1505.13     1635.42     56.04 o 
  -5  -1   4     1847.13     1842.29     36.59 o 
  -4  -1   4      930.92      975.92     21.67 o 
  -3  -1   4     1150.10     1125.07     22.85 o 
  -2  -1   4      201.46      155.61      4.46 o 
  -1  -1   4     3715.24     3855.96     51.52 o 
   0  -1   4      988.23      928.50     14.20 o 
   1  -1   4     3312.72     4196.83    110.70 o 
   2  -1   4      420.79      451.53     21.56 o 
   3  -1   4     1728.16     1753.36     41.76 o 
   4  -1   4       35.30       51.37      5.48 o 
   5  -1   4     3173.91     2860.57     65.33 o 
   6  -1   4     1934.89     1832.59     46.00 o 
   7  -1   4      221.44      218.03     12.38 o 
   8  -1   4      607.90      566.28     21.72 o 
   9  -1   4      830.07      724.52     26.55 o 
  10  -1   4       13.00       20.91      7.93 o 
  11  -1   4      285.49      268.97     18.57 o 
 -11   0   4       51.85       67.45     11.57 o 
 -10   0   4        2.35        0.16      7.17 o 
  -9   0   4      622.19      605.33     24.98 o 
  -8   0   4     1607.43     1599.12     30.57 o 
  -7   0   4       95.02       90.01      5.62 o 
  -6   0   4     4365.69     4369.28     58.62 o 
  -5   0   4     4789.86     5201.37     87.64 o 
  -4   0   4       99.86      100.29      6.25 o 
  -3   0   4        7.60        8.01      2.99 o 
  -2   0   4      849.89      780.08     16.28 o 
  -1   0   4     8935.36     9912.86    214.36 o 
   0   0   4       15.37       16.07      1.93 o 
   1   0   4     3367.43     3729.72     59.55 o 
   2   0   4       89.00       70.15      3.98 o 
   3   0   4    12077.89    12356.53    254.47 o 
   4   0   4     5513.23     5391.40    114.80 o 
   5   0   4      157.77       86.99      6.84 o 
   6   0   4     2947.19     2815.44     65.54 o 
   7   0   4     2995.90     2866.38     68.10 o 
   8   0   4      112.04       88.08      9.18 o 
   9   0   4       92.42      104.86     10.59 o 
  10   0   4      771.05      767.48     29.05 o 
  11   0   4      237.45      233.40     16.94 o 
  12   0   4       32.04       38.88     10.59 o 
 -11   1   4       32.65       42.19     10.32 o 
 -10   1   4        1.59       10.05      7.71 o 
  -9   1   4        0.55       -5.43      5.43 o 
  -8   1   4       25.61       46.93      7.03 o 
  -7   1   4     1269.30     1126.12     20.32 o 
  -6   1   4     1990.51     1912.18     29.07 o 
  -5   1   4     1592.95     1652.64     25.17 o 
  -4   1   4      235.82      304.48     16.86 o 
  -3   1   4      198.68      204.89      9.94 o 
  -1   1   4     7403.21     8793.53    136.43 o 
   0   1   4     1350.87     1391.99     23.90 o 
   1   1   4       58.78       18.85      2.00 o 
   2   1   4       10.00       17.03      2.24 o 
   3   1   4       12.05        0.16      2.72 o 
   4   1   4      130.93      132.56      7.39 o 
   5   1   4     7681.47     8331.09    174.91 o 
   6   1   4      946.44      843.07     24.76 o 
   7   1   4       33.97       34.05      6.19 o 
   8   1   4      795.54      784.69     26.17 o 
   9   1   4      174.84      154.22     12.16 o 
  10   1   4      115.58      126.37     12.33 o 
  11   1   4     1158.92     1151.46     39.15 o 
  12   1   4      601.57      612.82     28.62 o 
 -11   2   4      187.71      208.80     16.94 o 
 -10   2   4      495.66      492.21     22.97 o 
  -9   2   4      103.62      120.22     20.36 o 
  -8   2   4       17.20       19.02      5.76 o 
  -7   2   4     1030.43     1073.44     35.35 o 
  -6   2   4      301.83      311.02      8.80 o 
  -5   2   4     2647.67     2760.70     98.75 o 
  -4   2   4     4827.13     5011.47     64.00 o 
  -3   2   4     2073.63     2512.12     35.67 o 
  -2   2   4      495.85      497.49     11.27 o 
  -1   2   4        1.70       -0.03      2.15 o 
   0   2   4      325.51      275.31      6.66 o 
   1   2   4      436.75      445.10      9.36 o 
   2   2   4     8276.72     7956.58    123.85 o 
   3   2   4      542.56      580.78     12.63 o 
   4   2   4     2041.18     2287.82     51.48 o 
   5   2   4     1367.89     1337.51     33.40 o 
   6   2   4     1136.87     1101.99     30.03 o 
   7   2   4      657.74      681.46     22.59 o 
   8   2   4     1253.00     1321.76     37.63 o 
   9   2   4      199.14      164.32     12.60 o 
  10   2   4       13.01       12.76      7.33 o 
  11   2   4        1.12       16.67      7.87 o 
  12   2   4       13.43        6.41      8.96 o 
 -11   3   4       27.23       28.24      9.99 o 
 -10   3   4        7.33       10.26      7.87 o 
  -9   3   4       90.70       63.68      8.44 o 
  -8   3   4      364.26      357.86     24.27 o 
  -7   3   4      775.30      810.54     21.76 o 
  -6   3   4      787.36      854.35     21.34 o 
  -5   3   4     1504.89     1625.61     32.69 o 
  -4   3   4      236.35      219.27      5.43 o 
  -3   3   4      862.75      877.17     12.26 o 
  -1   3   4     5040.54     5744.17     90.59 o 
   0   3   4     1581.24     1864.89     50.48 o 
   1   3   4      487.92      452.29      9.26 o 
   2   3   4     3186.07     3566.20     57.57 o 
   3   3   4    26886.45    27353.58    417.36 o 
   4   3   4       16.79       28.51      3.80 o 
   5   3   4     1067.74     1083.15     28.13 o 
   6   3   4       32.78       25.31      4.89 o 
   7   3   4     1568.96     1817.06     45.89 o 
   8   3   4      663.98      664.19     23.57 o 
   9   3   4      421.14      520.23     21.99 o 
  10   3   4      570.00      591.97     24.55 o 
  11   3   4      127.63      137.99     13.58 o 
  12   3   4       63.44       54.03     11.30 o 
 -10   4   4      159.55      142.71     16.35 o 
  -9   4   4     1550.29     1502.96     36.03 o 
  -8   4   4      128.47      161.97     10.50 o 
  -7   4   4     4747.54     5038.49     87.60 o 
  -6   4   4      668.26      491.58     15.14 o 
  -5   4   4       52.14       86.66      6.29 o 
  -4   4   4        2.68        2.34      2.64 o 
  -3   4   4     1692.90     1997.46     29.67 o 
  -2   4   4      331.57      329.07      6.15 o 
  -1   4   4      596.97      482.91      7.74 o 
   0   4   4     1845.06     2005.50     54.58 o 
   1   4   4     5839.36     7250.44    174.21 o 
   3   4   4     4678.58     5144.12     82.06 o 
   4   4   4     4398.09     5392.77     87.10 o 
   5   4   4     1646.79     1877.50     43.99 o 
   6   4   4     1266.65     1257.57     32.69 o 
   7   4   4     1666.27     1575.63     40.73 o 
   8   4   4     1940.46     2086.41     52.89 o 
   9   4   4      190.52      214.45     13.90 o 
  10   4   4      134.11      136.19     12.49 o 
  11   4   4      583.67      636.06     27.26 o 
  12   4   4        6.54       26.01      9.88 o 
 -10   5   4      108.26      129.99     11.36 o 
  -9   5   4      347.15      320.59     15.02 o 
  -8   5   4      263.71      358.78     14.97 o 
  -7   5   4       37.21       25.12      8.04 o 
  -6   5   4      257.25      178.80      9.30 o 
  -5   5   4      437.10      445.80     18.71 o 
  -4   5   4      828.28      753.18     30.28 o 
  -3   5   4      218.75      212.76     15.74 o 
  -2   5   4     8958.18     9077.19    119.02 o 
  -1   5   4      510.25      406.70      9.22 o 
   0   5   4      197.67      139.34     10.26 o 
   1   5   4       67.40       67.07      7.60 o 
   2   5   4     2817.21     3222.04     52.31 o 
   3   5   4     4217.14     4003.27     64.98 o 
   4   5   4       33.91       43.76      8.82 o 
   5   5   4        8.17       17.37      3.36 o 
   6   5   4       17.93        3.64      3.69 o 
   7   5   4        5.16       -1.09      4.45 o 
   8   5   4      874.20      974.59     29.76 o 
   9   5   4       78.11       83.57      9.34 o 
  10   5   4     1941.06     2076.26     56.04 o 
  11   5   4      862.80      900.30     32.96 o 
  12   5   4       33.24       50.61     11.24 o 
 -10   6   4      472.27      464.37     19.31 o 
  -9   6   4      109.77      122.48     10.54 o 
  -8   6   4     1064.09     1019.33     43.50 o 
  -7   6   4      742.41      791.32     21.74 o 
  -6   6   4        4.90        3.55      6.27 o 
  -5   6   4      874.71      908.93     21.40 o 
  -4   6   4      647.47      672.97     22.88 o 
  -3   6   4      650.55      666.09     13.08 o 
  -2   6   4     1708.33     1902.98     28.50 o 
  -1   6   4     1388.58     1255.95     19.46 o 
   0   6   4      969.01     1065.01     34.70 o 
   1   6   4     1798.54     2368.14     65.22 o 
   2   6   4     1462.39     1287.87     40.18 o 
   3   6   4      798.28      694.30     14.20 o 
   4   6   4     1443.13     1415.47     26.74 o 
   5   6   4      928.62     1008.95     23.87 o 
   6   6   4        4.40        5.70      3.48 o 
   7   6   4     1967.25     1729.69     43.88 o 
   8   6   4      935.01      979.26     29.92 o 
   9   6   4        2.21       -0.98      5.65 o 
  10   6   4      808.37      885.97     30.63 o 
  11   6   4      404.02      385.99     20.80 o 
  12   6   4        3.83        9.29      8.42 o 
  -9   7   4      305.09      345.54     29.98 o 
  -8   7   4       13.07       19.77     12.44 o 
  -7   7   4        8.84        7.01      9.83 o 
  -6   7   4      473.40      491.50     28.24 o 
  -5   7   4      978.95     1050.24     41.76 o 
  -4   7   4      253.72      295.82     12.98 o 
  -3   7   4     4009.75     4291.11     79.49 o 
  -2   7   4     1864.16     1841.09     62.94 o 
  -1   7   4      140.67      191.02      9.40 o 
   0   7   4        9.03        1.85      5.00 o 
   1   7   4      302.91      280.48     15.80 o 
   2   7   4     3011.58     3184.92     85.09 o 
   3   7   4     5096.81     4975.32    127.07 o 
   4   7   4      362.26      349.33     16.35 o 
   5   7   4      341.59      262.22      9.30 o 
   6   7   4      405.58      500.02     15.59 o 
   7   7   4       11.35       19.33      4.78 o 
   8   7   4        5.25       16.83      6.30 o 
   9   7   4      725.38      726.15     25.52 o 
  10   7   4      280.49      295.47     16.67 o 
  11   7   4       49.79       96.01     11.89 o 
  -9   8   4       85.60       91.07     19.33 o 
  -8   8   4        1.59        5.70     11.46 o 
  -7   8   4      565.98      669.95     36.49 o 
  -6   8   4      371.12      311.38     23.51 o 
  -5   8   4      496.08      408.69     25.31 o 
  -4   8   4       68.02       40.36      6.90 o 
  -3   8   4     3028.67     2977.65     59.13 o 
  -2   8   4     1132.46     1168.32     83.68 o 
  -1   8   4      368.97      378.81     13.88 o 
   0   8   4        7.89        3.53      5.65 o 
   1   8   4      364.64      387.95     19.60 o 
   2   8   4     2176.96     2039.60     59.68 o 
   3   8   4        2.41       21.88      7.22 o 
   4   8   4       52.46       58.32      9.99 o 
   5   8   4     1070.61     1128.87     42.14 o 
   6   8   4     3188.76     3638.69    104.26 o 
   7   8   4      462.00      387.84     26.77 o 
   8   8   4      151.36      117.95     18.79 o 
   9   8   4      248.48      218.57     24.71 o 
  -9   9   4      113.22      119.14     22.21 o 
  -8   9   4       28.55       48.17     15.53 o 
  -7   9   4      316.00      356.83     27.80 o 
  -6   9   4        7.48       13.47     11.13 o 
  -5   9   4      815.30      917.08     40.24 o 
  -4   9   4      272.97      265.14     14.42 o 
  -3   9   4       10.14        9.01      5.67 o 
  -2   9   4       84.09       88.38     11.84 o 
  -1   9   4      871.91      808.48     33.64 o 
   0   9   4      856.88      765.86     21.41 o 
   1   9   4     3302.17     3135.07     85.85 o 
   2   9   4      896.47     1041.17     37.31 o 
   3   9   4       25.31       46.43      9.23 o 
   4   9   4     1551.48     1491.29     49.63 o 
   5   9   4      167.07      205.21     17.32 o 
   6   9   4      174.88      146.35     16.73 o 
   7   9   4     1020.78     1364.39     53.22 o 
   8   9   4      299.02      308.93     27.10 o 
   9   9   4       50.98       79.50     18.73 o 
  10   9   4        7.70      -11.40     11.40 o 
  -8  10   4       14.00       24.76     14.99 o 
  -7  10   4      315.94      310.94     27.04 o 
  -6  10   4      740.66      704.38     36.87 o 
  -5  10   4        1.48       -1.85     10.32 o 
  -4  10   4     1050.64      981.87     28.24 o 
  -3  10   4     1101.81     1111.25     29.74 o 
  -2  10   4     1269.93     1221.77     30.97 o 
  -1  10   4      454.95      440.45     16.45 o 
   0  10   4     1080.28     1084.60     27.99 o 
   1  10   4       45.54       35.53      6.53 o 
   2  10   4     1273.82     1101.01     39.64 o 
   3  10   4       33.61        7.87      6.84 o 
   4  10   4      554.58      549.28     26.66 o 
   5  10   4     2333.71     2305.04     71.57 o 
   6  10   4     2785.18     2975.69     89.38 o 
   7  10   4       74.94       57.78     14.39 o 
   8  10   4     1253.77     1586.16     62.40 o 
   9  10   4     1132.14     1143.97     54.58 o 
  10  10   4       23.56       13.14     15.59 o 
  -5  11   4      145.30      125.44     17.76 o 
  -4  11   4       14.40       10.50      7.31 o 
  -3  11   4      159.72      192.90     12.65 o 
  -2  11   4      142.14      147.02     10.96 o 
  -1  11   4      145.54      163.45     11.17 o 
   0  11   4        3.33        1.68      6.27 o 
   1  11   4      273.39      241.88     12.77 o 
   2  11   4     1610.16     1695.21     54.74 o 
   3  11   4      137.68      146.95     14.50 o 
   4  11   4       50.51       77.98     12.22 o 
   5  11   4       74.54       51.59     11.51 o 
   6  11   4      345.43      304.75     22.70 o 
   7  11   4      652.78      791.91     38.72 o 
   8  11   4       24.91       38.50     14.34 o 
   9  11   4       39.67       77.06     18.08 o 
  10  11   4      194.71      280.10     30.57 o 
  -4  12   4      287.93      280.91     22.10 o 
  -3  12   4     1052.26     1078.80     44.09 o 
  -2  12   4     1318.49     1213.53     46.86 o 
  -1  12   4       59.63       59.54      8.83 o 
   0  12   4      369.50      434.42     28.08 o 
   1  12   4      184.48      176.53     11.88 o 
   2  12   4      114.41      140.28     10.78 o 
   3  12   4      149.17      177.90     16.45 o 
   4  12   4      630.65      604.57     29.76 o 
   5  12   4       93.96       68.42     13.20 o 
   6  12   4       36.46       28.35     11.40 o 
   7  12   4      104.90      117.35     17.54 o 
   8  12   4        9.67        0.98     11.02 o 
   9  12   4      197.09      218.36     26.07 o 
  -4  13   4      281.84      236.71     22.32 o 
  -3  13   4       17.81       27.53     12.16 o 
  -2  13   4      124.20      149.17     18.03 o 
  -1  13   4       99.95       74.34     14.23 o 
   0  13   4      613.87      619.93     32.42 o 
   1  13   4      814.14      748.96     36.17 o 
   2  13   4       99.76      114.96     16.24 o 
   3  13   4        1.78        0.76      8.91 o 
   5  13   4      873.64      862.18     37.96 o 
   6  13   4      265.01      228.62     20.74 o 
   7  13   4       21.77       34.16     13.03 o 
   8  13   4       16.55       19.71     12.82 o 
  -3  14   4      107.86       83.36     16.35 o 
  -2  14   4      228.63      255.28     23.08 o 
  -1  14   4      464.04      505.41     31.06 o 
   0  14   4        3.78       28.73     12.76 o 
   1  14   4      555.29      607.77     33.89 o 
   2  14   4      496.17      395.60     27.26 o 
   3  14   4      202.00      196.47     20.20 o 
   4  14   4        4.14        3.58      9.77 o 
  -3  15   4        2.19       23.73     14.50 o 
  -2  15   4        9.89       20.47     13.30 o 
  -1  15   4        2.51        7.33     12.54 o 
   0  15   4      223.29      240.78     23.73 o 
   1  15   4        2.53        9.61     11.68 o 
   2  15   4       18.05       25.74     13.20 o 
   3  15   4       57.41       73.91     15.97 o 
   4  15   4       57.97       65.38     15.75 o 
  -4 -14   5        1.40        2.82     10.86 o 
  -3 -14   5      161.76      140.92     19.11 o 
  -2 -14   5      159.11      160.14     20.58 o 
  -1 -14   5       97.70      114.58     19.55 o 
   0 -14   5      582.44      657.02     38.56 o 
   1 -14   5      891.04     1075.27     51.05 o 
  -4 -13   5       28.79       41.54     12.44 o 
  -3 -13   5      844.51      853.93     40.62 o 
  -2 -13   5      886.60      844.05     41.00 o 
  -1 -13   5      127.99      113.44     17.87 o 
   0 -13   5      601.74      535.38     33.23 o 
   1 -13   5      464.66      439.48     30.63 o 
   2 -13   5        8.78       17.21     13.47 o 
   3 -13   5       45.42       61.09     16.02 o 
   4 -13   5      463.27      498.84     35.57 o 
  -4 -12   5      759.19      807.93     36.55 o 
  -3 -12   5       39.49       41.98     12.38 o 
  -2 -12   5      511.26      639.27     33.56 o 
  -1 -12   5      373.57      396.96     26.83 o 
   0 -12   5       91.30       96.12     16.62 o 
   1 -12   5       85.40       84.12     15.37 o 
   2 -12   5      179.70      200.22     21.45 o 
   3 -12   5      231.85      211.84     22.92 o 
   4 -12   5      103.99       75.65     17.70 o 
   5 -12   5     1062.59     1047.58     50.50 o 
  -6 -11   5       33.89       61.31     10.75 o 
  -5 -11   5      290.86      252.89     16.24 o 
  -4 -11   5      299.89      305.67     13.53 o 
  -3 -11   5      493.84      435.56     15.54 o 
  -2 -11   5        9.43        9.04      4.98 o 
  -1 -11   5        4.95        5.66      4.77 o 
   0 -11   5      367.84      395.91     15.06 o 
   1 -11   5      232.54      213.26     14.34 o 
   2 -11   5      271.09      293.79     13.48 o 
   3 -11   5      308.73      291.50     23.46 o 
   4 -11   5      297.63      289.87     25.31 o 
   5 -11   5       93.91       71.68     17.11 o 
   6 -11   5       67.86       50.01     16.18 o 
   7 -11   5        0.68        2.66     13.47 o 
  -8 -10   5      772.00      760.85     31.93 o 
  -7 -10   5      922.76      979.10     35.19 o 
  -6 -10   5      521.42      543.26     24.11 o 
  -5 -10   5      122.69       93.78     10.70 o 
  -4 -10   5      334.98      322.32     13.00 o 
  -3 -10   5      316.06      330.44     13.23 o 
  -2 -10   5        4.56        5.37      5.27 o 
  -1 -10   5       11.44       11.19      4.76 o 
   0 -10   5        3.88        3.54      4.43 o 
   1 -10   5     1019.05      939.08     23.98 o 
   2 -10   5      401.10      372.39     18.68 o 
   3 -10   5      471.16      423.31     15.78 o 
   4 -10   5       82.80      115.46      9.35 o 
   5 -10   5      306.63      270.18     14.16 o 
   6 -10   5      231.84      221.02     27.04 o 
   7 -10   5       74.57       67.66      9.63 o 
   8 -10   5        0.29        3.75      8.53 o 
  -8  -9   5        0.09       -3.69      7.98 o 
  -7  -9   5      691.62      683.20     27.97 o 
  -6  -9   5      389.71      343.80     18.84 o 
  -5  -9   5       92.15       75.81      9.94 o 
  -4  -9   5      116.88      132.57      8.43 o 
  -3  -9   5      888.47      817.30     31.33 o 
  -2  -9   5       14.47       12.21      4.74 o 
  -1  -9   5      435.30      348.69     12.75 o 
   0  -9   5      985.57     1044.81     40.40 o 
   1  -9   5      265.41      280.59     11.72 o 
   2  -9   5      616.72      564.56     17.44 o 
   3  -9   5      744.66      799.22     22.23 o 
   4  -9   5      157.85      163.94     10.40 o 
   5  -9   5       82.99       86.98      8.89 o 
   6  -9   5       11.14       15.04      6.64 o 
   7  -9   5       21.09       13.84      7.06 o 
   8  -9   5      432.38      415.04     22.48 o 
   9  -9   5      416.24      405.16     23.73 o 
  -9  -8   5        3.14       -3.48      5.31 o 
  -8  -8   5      999.56      964.60     35.68 o 
  -7  -8   5      781.97      755.58     28.94 o 
  -6  -8   5      518.06      497.48     21.83 o 
  -5  -8   5      108.47      107.68     10.48 o 
  -4  -8   5       27.20       42.29      5.69 o 
  -3  -8   5        3.11        4.29      3.85 o 
  -2  -8   5     2324.48     2357.59     44.26 o 
  -1  -8   5      366.46      319.33     11.70 o 
   0  -8   5       10.04        5.69      3.88 o 
   1  -8   5      596.96      503.06     20.91 o 
   2  -8   5        3.32        3.48      3.96 o 
   3  -8   5       22.94       11.97      5.16 o 
   4  -8   5     1508.18     1505.79     33.66 o 
   5  -8   5      743.87      670.73     20.65 o 
   6  -8   5        2.21       -3.28      6.54 o 
   7  -8   5       17.18       35.49      7.59 o 
   8  -8   5       38.19       44.09     10.75 o 
   9  -8   5       18.19       16.18     10.26 o 
 -10  -7   5       85.69       65.61     10.48 o 
  -9  -7   5        0.20       -4.83      4.83 o 
  -8  -7   5      740.58      662.02     28.13 o 
  -7  -7   5      165.43      157.21     13.36 o 
  -6  -7   5       33.89       19.39      7.11 o 
  -5  -7   5       58.39       38.77      7.60 o 
  -4  -7   5       11.26        4.62      4.01 o 
  -3  -7   5      347.03      333.92     11.52 o 
  -2  -7   5      229.45      176.44      8.32 o 
  -1  -7   5      560.07      521.26     31.79 o 
   0  -7   5     2914.42     2479.49    176.98 o 
   1  -7   5     3050.72     3207.37     57.00 o 
   2  -7   5     1227.71     1237.57     47.19 o 
   3  -7   5      167.84      138.28      8.58 o 
   4  -7   5       53.34       59.23     13.11 o 
   5  -7   5     1233.41     1227.94     29.61 o 
   6  -7   5       91.79       97.95      9.07 o 
   7  -7   5      143.88      149.06     13.79 o 
   8  -7   5       28.94       34.05      9.29 o 
   9  -7   5       64.96       58.87     11.89 o 
  10  -7   5      261.84      278.31     20.42 o 
 -10  -6   5      362.12      393.93     15.36 o 
  -9  -6   5     1000.25     1011.57     64.13 o 
  -8  -6   5       36.58       41.33      9.94 o 
  -7  -6   5      110.58       84.50     10.48 o 
  -6  -6   5     1085.25      948.15     31.44 o 
  -5  -6   5      292.21      296.39     15.53 o 
  -4  -6   5     1203.81     1064.16     23.09 o 
  -3  -6   5     5030.72     5190.22     86.07 o 
  -2  -6   5      319.11      258.27      9.57 o 
  -1  -6   5      130.09      116.21     13.11 o 
   0  -6   5      398.49      328.71     10.81 o 
   1  -6   5      344.47      303.72     10.65 o 
   2  -6   5     1485.31     1264.45    121.64 o 
   3  -6   5     1552.40     1230.13    123.46 o 
   4  -6   5      159.13      149.31     11.89 o 
   5  -6   5       22.75       27.06      6.05 o 
   6  -6   5      305.88      331.12     14.08 o 
   7  -6   5       52.04       59.14      9.67 o 
   8  -6   5     1142.32     1137.94     37.90 o 
   9  -6   5      942.97      994.96     36.22 o 
  10  -6   5      266.62      265.00     19.28 o 
 -10  -5   5      212.61      210.25     11.44 o 
  -9  -5   5     1071.84     1164.25     53.44 o 
  -8  -5   5      943.67      872.28     32.37 o 
  -7  -5   5      591.90      493.68     22.05 o 
  -6  -5   5      146.99      151.45     12.11 o 
  -5  -5   5      598.51      502.53     20.09 o 
  -4  -5   5     1132.26     1031.05     45.91 o 
  -3  -5   5      420.73      401.51     11.65 o 
  -2  -5   5     4266.67     4528.18     74.99 o 
  -1  -5   5       93.11       85.20      5.42 o 
   0  -5   5     1058.26     1081.71     22.34 o 
   1  -5   5    11386.43    12249.03    192.84 o 
   2  -5   5     4545.49     4360.22     73.91 o 
   3  -5   5     2270.26     2242.34     68.40 o 
   4  -5   5     7058.85     6448.68    107.76 o 
   5  -5   5      151.13      124.59      8.57 o 
   6  -5   5      518.44      445.45     19.71 o 
   7  -5   5      280.80      277.06     16.40 o 
   8  -5   5     1062.12     1042.20     35.19 o 
   9  -5   5        2.02        2.17      7.22 o 
  10  -5   5      752.54      731.96     30.74 o 
 -10  -4   5       48.52       61.10      7.52 o 
  -9  -4   5      248.19      233.30     14.44 o 
  -8  -4   5      683.14      642.00     26.61 o 
  -7  -4   5      527.84      539.24     23.08 o 
  -6  -4   5        2.93       -1.57      5.05 o 
  -5  -4   5      845.15      831.72     27.04 o 
  -4  -4   5     4284.41     3692.33    257.37 o 
  -3  -4   5      820.89      784.84     17.26 o 
  -2  -4   5     1000.89      966.13     19.94 o 
  -1  -4   5     2483.40     2644.42     65.60 o 
   0  -4   5      604.81      540.45     13.37 o 
   1  -4   5     1504.05     1403.44     30.87 o 
   2  -4   5     2069.11     1968.36     36.75 o 
   3  -4   5      169.44      122.78      9.48 o 
   4  -4   5      545.65      578.08     16.44 o 
   5  -4   5      170.63      165.30     11.62 o 
   6  -4   5      588.25      607.66     22.86 o 
   7  -4   5      131.43      119.20     10.92 o 
   8  -4   5     1979.56     1984.10     54.41 o 
   9  -4   5     1508.71     1504.06     45.72 o 
  10  -4   5       11.38       13.14      8.36 o 
  11  -4   5      154.88      121.53     14.77 o 
 -10  -3   5      356.17      346.23     15.97 o 
  -9  -3   5      317.50      366.78     13.48 o 
  -8  -3   5      160.84      167.79      8.96 o 
  -7  -3   5      944.73      926.04     31.71 o 
  -6  -3   5      753.10      745.48     26.07 o 
  -5  -3   5      368.60      361.45     16.18 o 
  -4  -3   5      842.39      904.84     16.36 o 
  -3  -3   5      687.04      711.80     13.40 o 
  -2  -3   5     2997.81     3386.23     47.09 o 
  -1  -3   5     4994.81     5578.10     74.36 o 
   0  -3   5     2805.92     2598.62     36.34 o 
   1  -3   5      106.28       71.61      4.74 o 
   2  -3   5     2041.95     2290.32     33.12 o 
   3  -3   5       14.47       22.43      4.10 o 
   4  -3   5      205.01      141.90      9.56 o 
   5  -3   5     2776.43     2676.64     64.57 o 
   6  -3   5     2998.23     2963.64     71.19 o 
   7  -3   5       22.10       25.41      7.01 o 
   8  -3   5      984.87      967.26     32.04 o 
   9  -3   5      229.01      231.44     15.69 o 
  10  -3   5       81.73       88.73     11.95 o 
  11  -3   5      121.39      113.39     14.01 o 
 -10  -2   5      129.21      192.62     10.71 o 
  -9  -2   5       75.03       83.49      7.50 o 
  -8  -2   5      128.69      124.34      8.05 o 
  -6  -2   5      451.64      495.64     29.84 o 
  -5  -2   5     6194.53     6460.68    107.24 o 
  -4  -2   5     6468.01     6590.53    160.12 o 
  -3  -2   5       19.10       15.67      2.25 o 
  -2  -2   5       56.89       81.72      4.02 o 
  -1  -2   5     1113.02     1143.60     17.98 o 
   0  -2   5     1363.99     1304.44     19.82 o 
   1  -2   5      158.76      112.43      7.41 o 
   2  -2   5      930.47      923.26     15.57 o 
   3  -2   5     3156.19     3009.31     68.53 o 
   4  -2   5      756.29      782.14     23.89 o 
   5  -2   5      178.36      166.12     10.75 o 
   6  -2   5       15.51       16.73      5.70 o 
   7  -2   5     1300.45     1231.78     35.79 o 
   8  -2   5     1942.43     1835.91     49.74 o 
   9  -2   5       91.18      101.33     11.13 o 
  10  -2   5       24.57       43.61      9.67 o 
  11  -2   5      185.28      201.09     16.89 o 
 -11  -1   5        0.01       -2.34      8.09 o 
 -10  -1   5      225.55      176.54     15.04 o 
  -9  -1   5      464.82      423.88     14.33 o 
  -8  -1   5     1057.15      976.68     22.09 o 
  -7  -1   5       29.50       32.80      4.51 o 
  -6  -1   5      206.17      177.33     10.05 o 
  -5  -1   5      365.62      373.80     20.99 o 
  -4  -1   5      911.44     1097.16     23.88 o 
  -3  -1   5       78.24       67.69      6.79 o 
  -2  -1   5     5967.93     6229.12     99.28 o 
  -1  -1   5     4342.59     4346.55     69.99 o 
   0  -1   5      344.23      356.09      8.67 o 
   1  -1   5      702.90      683.19     13.90 o 
   2  -1   5     5346.34     5314.70     84.49 o 
   3  -1   5      275.11      191.31      9.67 o 
   4  -1   5      550.93      465.49     16.56 o 
   5  -1   5     4085.29     3955.71     88.57 o 
   6  -1   5      671.16      707.74     23.13 o 
   7  -1   5       25.66       26.17      6.19 o 
   8  -1   5      587.62      596.58     22.59 o 
   9  -1   5       58.98       49.96      8.91 o 
  10  -1   5       20.27       32.47      9.07 o 
  11  -1   5      104.35      116.43     13.03 o 
 -11   0   5       27.60       56.10     12.11 o 
 -10   0   5        1.07       -1.30      7.39 o 
  -9   0   5        0.25       -3.48      6.08 o 
  -8   0   5       43.26       53.00      6.35 o 
  -7   0   5      151.85      123.68      6.49 o 
  -6   0   5     1625.62     1586.42     25.66 o 
  -5   0   5     1138.77     1109.84     25.39 o 
  -4   0   5     1986.90     2053.29     38.79 o 
  -3   0   5      151.46      138.73      6.96 o 
  -2   0   5        1.08        7.57      2.75 o 
  -1   0   5      257.57      231.79      7.14 o 
   0   0   5     5298.48     5459.21     85.95 o 
   1   0   5     4264.66     5257.89     83.00 o 
   2   0   5     9349.47    10067.76    156.25 o 
   3   0   5     1294.41     1269.06     24.11 o 
   4   0   5     2046.37     2233.85     52.35 o 
   5   0   5      418.19      447.03     16.07 o 
   6   0   5      565.66      449.36     16.83 o 
   7   0   5      484.08      391.04     16.67 o 
   8   0   5     1417.24     1447.09     40.84 o 
   9   0   5      499.00      567.86     23.19 o 
  10   0   5       33.52       39.86      9.18 o 
  11   0   5       73.08       75.54     11.68 o 
  12   0   5      889.90      975.95     37.31 o 
 -11   1   5      361.53      337.39     20.80 o 
 -10   1   5      344.68      281.24     18.46 o 
  -9   1   5       46.20       61.09      8.41 o 
  -8   1   5      141.58      135.21      7.27 o 
  -7   1   5      320.94      285.07      9.24 o 
  -6   1   5        1.18       10.92      3.24 o 
  -5   1   5     3405.69     3496.09     97.42 o 
  -4   1   5     1471.33     1439.74     45.02 o 
  -3   1   5      185.14      177.13     12.65 o 
  -2   1   5      610.51      513.28     12.47 o 
  -1   1   5       67.86      110.72      5.02 o 
   0   1   5     5344.34     6682.75    104.50 o 
   1   1   5       83.59       77.86      3.90 o 
   2   1   5     6730.64     7130.86    111.85 o 
   3   1   5     1475.12     1545.58     28.31 o 
   4   1   5     6527.92     6824.05    143.96 o 
   5   1   5     4523.80     4560.06     99.21 o 
   6   1   5       25.48       43.77      6.03 o 
   7   1   5     2124.75     2123.17     52.78 o 
   8   1   5       28.07       22.64      6.41 o 
   9   1   5        3.67        2.12      5.81 o 
  10   1   5      812.84      798.43     29.43 o 
  11   1   5      327.34      385.50     20.96 o 
  12   1   5        3.17        6.79      8.91 o 
 -10   2   5      381.03      352.11     20.09 o 
  -9   2   5       41.21       40.30      7.55 o 
  -8   2   5        1.61        0.27      8.85 o 
  -7   2   5       11.14       32.60      4.29 o 
  -6   2   5     2102.24     2197.08     32.84 o 
  -5   2   5     2210.50     2108.18     66.14 o 
  -4   2   5       32.96       69.35      6.98 o 
  -3   2   5       76.97       95.91      3.86 o 
  -2   2   5      563.99      679.41     15.24 o 
  -1   2   5      941.95     1238.72     22.95 o 
   0   2   5     2289.56     1988.51     33.71 o 
   1   2   5     3532.90     4203.33     67.04 o 
   2   2   5      776.55      639.65     33.59 o 
   3   2   5      396.99      483.29     11.79 o 
   4   2   5      477.44      432.39     26.72 o 
   5   2   5      513.30      541.46     17.43 o 
   6   2   5      707.50      673.04     21.12 o 
   7   2   5     3002.08     2967.87     69.78 o 
   8   2   5      210.13      187.95     12.27 o 
   9   2   5        0.08        1.03      6.19 o 
  10   2   5        0.70        5.05      6.79 o 
  11   2   5       76.55       85.15     12.11 o 
  12   2   5     1022.68     1083.31     39.26 o 
 -10   3   5        3.18        3.07      7.28 o 
  -9   3   5      548.39      537.50     19.21 o 
  -8   3   5      826.75      750.69     22.14 o 
  -7   3   5      157.87      124.73      8.81 o 
  -6   3   5     1014.25      903.64     16.97 o 
  -5   3   5      626.10      574.59     11.92 o 
  -4   3   5      812.44      978.60     18.65 o 
  -3   3   5      387.43      434.44     11.87 o 
  -2   3   5      113.00       78.57      4.72 o 
  -1   3   5       40.25       28.56      5.02 o 
   0   3   5      308.80      349.91      8.35 o 
   1   3   5      629.70      534.79     22.51 o 
   2   3   5     7849.32     8569.76    133.51 o 
   3   3   5    12633.95    14542.54    224.28 o 
   4   3   5    10436.11    10178.38    159.12 o 
   5   3   5        2.13       13.79      3.91 o 
   6   3   5     2166.76     2239.93     53.27 o 
   7   3   5     2577.62     2634.07     62.61 o 
   8   3   5      647.99      580.73     21.40 o 
   9   3   5       13.94       13.68      6.52 o 
  10   3   5       15.49        8.36      7.28 o 
  11   3   5        1.21        1.79      7.17 o 
  12   3   5        2.73       -4.72      8.42 o 
 -10   4   5      118.24      145.29     11.87 o 
  -9   4   5       20.91        4.36      6.08 o 
  -8   4   5     2121.12     2242.63     46.50 o 
  -7   4   5     1532.89     1508.07     33.59 o 
  -6   4   5       44.05       21.81      5.10 o 
  -5   4   5      336.48      366.71     12.34 o 
  -4   4   5     1705.35     1692.89     24.90 o 
  -3   4   5     2339.42     2816.76     33.23 o 
  -2   4   5     5555.44     5663.04     62.39 o 
  -1   4   5     2222.28     2333.92     39.65 o 
   0   4   5        3.78        9.49      2.23 o 
   1   4   5        5.92        2.34      1.44 o 
   2   4   5      638.17      540.96     30.27 o 
   3   4   5      332.47      214.38      9.18 o 
   4   4   5      661.79      722.34     15.97 o 
   5   4   5     5096.84     5422.61     89.25 o 
   6   4   5      110.59       97.64      7.44 o 
   7   4   5      266.16      235.08     12.11 o 
   8   4   5      380.11      272.55     14.06 o 
   9   4   5      226.81      204.83     13.30 o 
  10   4   5      651.84      594.57     24.22 o 
  11   4   5     1349.52     1490.64     45.78 o 
  12   4   5      385.24      413.58     22.86 o 
 -10   5   5       49.21       64.23      9.32 o 
  -9   5   5      824.30      852.29     31.12 o 
  -8   5   5       68.28       52.19      7.79 o 
  -7   5   5      356.17      287.10     12.56 o 
  -6   5   5      486.56      513.74     15.76 o 
  -5   5   5      115.60      140.48      8.15 o 
  -4   5   5     1052.31     1089.37     33.34 o 
  -3   5   5     1974.85     2124.37     31.77 o 
  -2   5   5      384.59      369.31     10.70 o 
  -1   5   5     5106.15     5271.67     64.89 o 
   0   5   5    10076.55    11323.34    269.40 o 
   1   5   5      118.09      187.84     12.87 o 
   2   5   5     3109.35     3546.58     57.51 o 
   3   5   5     6684.83     7175.75    113.28 o 
   4   5   5     1777.30     1524.28     48.00 o 
   5   5   5      177.81      168.63      7.77 o 
   6   5   5     3902.57     3953.08     68.41 o 
   7   5   5      956.05      980.08     28.40 o 
   8   5   5        2.88        1.74      5.21 o 
   9   5   5       42.31       55.01      8.47 o 
  10   5   5      262.09      280.43     16.83 o 
  11   5   5      188.82      187.46     14.77 o 
  12   5   5      941.85     1004.84     36.71 o 
  -9   6   5      808.42      884.55     26.12 o 
  -8   6   5      338.67      308.78     21.67 o 
  -7   6   5       25.37       20.91      5.85 o 
  -6   6   5      101.30      159.18      9.38 o 
  -5   6   5        2.74        5.28      4.15 o 
  -4   6   5      669.79      616.93     15.94 o 
  -3   6   5     1857.38     1731.00     27.10 o 
  -2   6   5     2772.29     2760.96     39.67 o 
  -1   6   5       17.78       17.43      4.32 o 
   0   6   5      259.16      242.41     14.93 o 
   1   6   5      128.13      210.64     13.96 o 
   2   6   5      562.88      394.25     19.11 o 
   3   6   5      827.46      714.00     14.72 o 
   4   6   5     2499.14     2789.08     47.78 o 
   5   6   5        7.09        4.54      2.86 o 
   6   6   5      628.46      617.05     24.14 o 
   7   6   5        0.16       -0.25      3.78 o 
   8   6   5      192.35      145.97     10.70 o 
   9   6   5      160.79      163.45     12.11 o 
  10   6   5      477.19      487.32     21.61 o 
  11   6   5      300.59      346.89     19.66 o 
  12   6   5       34.08       51.48     10.75 o 
  -9   7   5       81.53       84.88     19.01 o 
  -8   7   5      465.08      462.02     32.09 o 
  -7   7   5        6.90       23.02     11.84 o 
  -6   7   5      439.06      408.47     26.93 o 
  -5   7   5     1049.63     1100.31     43.88 o 
  -4   7   5      873.45      768.94     33.89 o 
  -3   7   5       10.12        0.43      4.67 o 
  -2   7   5     3946.81     3898.30    113.82 o 
  -1   7   5     2886.97     2858.62     55.14 o 
   0   7   5      650.16      798.65     30.52 o 
   1   7   5     1319.85     1123.33     37.90 o 
   2   7   5     3310.94     3215.71     87.05 o 
   3   7   5      129.04      122.56     11.57 o 
   4   7   5      889.52      868.59     33.29 o 
   5   7   5       36.20       16.51      8.25 o 
   6   7   5        5.88       13.41      8.47 o 
   7   7   5      747.39      913.99     41.60 o 
   8   7   5     1655.80     2123.01     75.21 o 
  -9   8   5      256.72      351.45     31.39 o 
  -8   8   5       95.86       92.48     18.25 o 
  -7   8   5       39.07       43.01     14.55 o 
  -6   8   5        7.06       12.92     10.86 o 
  -5   8   5      111.20      133.10     16.51 o 
  -4   8   5      169.94      237.15     19.71 o 
  -3   8   5      134.10      107.79      8.70 o 
  -2   8   5      821.56      739.54     34.43 o 
  -1   8   5      154.06      152.21     12.54 o 
   0   8   5       99.33       80.32     10.26 o 
   1   8   5        6.03        5.48      5.70 o 
   2   8   5     1572.87     1334.84     44.26 o 
   3   8   5     1109.05      947.06     35.46 o 
   4   8   5        5.42       -1.47      6.19 o 
   5   8   5      957.37      990.34     39.10 o 
   6   8   5       77.27      115.67     15.31 o 
   7   8   5      403.68      517.90     30.90 o 
   8   8   5      219.37      199.78     22.16 o 
   9   8   5      761.00      979.64     49.74 o 
  10   8   5      243.53      273.15     29.54 o 
  11   8   5       19.55       19.11     15.59 o 
  -8   9   5        0.96       -7.17     11.30 o 
  -7   9   5      170.95      198.48     22.21 o 
  -6   9   5      739.98      698.40     36.76 o 
  -5   9   5      110.41      162.37     18.52 o 
  -4   9   5       65.85       54.52     12.82 o 
  -3   9   5     1576.24     1905.90     59.11 o 
  -2   9   5       72.47       73.08      8.91 o 
  -1   9   5      943.73      898.44     32.20 o 
   0   9   5     2776.95     2863.68     57.08 o 
   1   9   5      231.81      276.46     17.87 o 
   2   9   5       27.61       27.59      7.82 o 
   3   9   5        1.94        4.40      6.68 o 
   4   9   5        1.69        5.05      6.95 o 
   5   9   5      221.30      285.31     20.36 o 
   6   9   5      360.17      289.39     22.32 o 
   7   9   5      517.56      501.99     31.01 o 
   8   9   5      462.76      566.72     35.30 o 
   9   9   5       74.50       42.47     15.97 o 
  10   9   5      170.76      219.01     27.69 o 
  -8  10   5       99.15      105.62     20.26 o 
  -7  10   5       35.23       45.02     14.82 o 
  -6  10   5       33.58       32.58     13.30 o 
  -5  10   5       98.82       90.63     16.02 o 
  -4  10   5      354.37      373.83     25.31 o 
  -3  10   5        4.31        0.27      6.03 o 
  -2  10   5       61.09       86.95      8.78 o 
  -1  10   5      133.18      143.23     10.16 o 
   0  10   5       67.57       69.59      7.78 o 
   1  10   5       22.51        3.20      6.79 o 
   2  10   5     2288.73     2145.00     65.22 o 
   3  10   5       41.52       38.99      9.45 o 
   4  10   5        1.43       11.46      7.98 o 
   5  10   5      338.41      323.38     22.10 o 
   6  10   5       96.03      108.93     15.10 o 
   7  10   5     1455.55     1416.95     55.61 o 
   8  10   5      844.98      878.75     44.58 o 
   9  10   5        5.45       16.40     12.98 o 
  10  10   5       58.26       94.05     21.61 o 
  -6  11   5       73.65       92.48     17.87 o 
  -5  11   5     1236.33     1346.68     54.09 o 
  -4  11   5       59.20       84.71     16.02 o 
  -3  11   5     3145.00     3414.15     70.16 o 
  -2  11   5      704.86      659.14     22.37 o 
  -1  11   5       61.44       69.65      8.56 o 
   0  11   5       41.17       34.76      6.96 o 
   1  11   5      277.19      290.52     16.37 o 
   2  11   5      792.31      634.00     29.38 o 
   3  11   5       12.23       16.51      8.69 o 
   4  11   5     1366.41     1270.11     46.48 o 
   5  11   5      227.57      313.22     22.10 o 
   6  11   5       62.78       61.25     13.68 o 
   7  11   5      843.30      814.94     40.02 o 
   8  11   5      359.79      470.22     32.58 o 
   9  11   5      352.95      453.98     34.81 o 
  -3  12   5        2.93       14.08      7.78 o 
  -2  12   5        0.00        1.08      6.27 o 
  -1  12   5       52.49       65.45      9.02 o 
   0  12   5      333.39      333.93     15.82 o 
   1  12   5      167.66      193.14     20.77 o 
   2  12   5     1414.20     1508.34     37.58 o 
   3  12   5      492.95      425.74     24.65 o 
   4  12   5        2.96       -5.32      6.90 o 
   5  12   5      898.83      802.50     37.04 o 
   6  12   5      419.38      469.89     28.35 o 
   7  12   5      130.51      126.64     18.35 o 
   8  12   5      314.15      307.31     27.31 o 
   9  12   5      102.69      174.21     24.49 o 
  -3  13   5      237.45      181.38     19.28 o 
  -2  13   5      266.22      253.06     21.78 o 
  -1  13   5      231.89      266.58     22.21 o 
   0  13   5      473.34      486.40     28.73 o 
   1  13   5        7.16       -3.38      6.03 o 
   2  13   5     1213.63     1258.48     34.07 o 
   3  13   5       33.77       48.00     11.46 o 
   4  13   5      223.43      194.57     18.84 o 
   5  13   5       99.26       90.36     14.82 o 
   6  13   5      317.88      284.88     23.35 o 
   7  13   5      213.40      192.94     20.96 o 
   8  13   5      109.15       99.54     18.73 o 
  -3  14   5      154.26      171.17     20.69 o 
  -2  14   5      321.00      328.10     25.52 o 
  -1  14   5      134.14      160.96     18.90 o 
   0  14   5      272.18      257.40     22.75 o 
   1  14   5     1125.90     1223.30     50.12 o 
   2  14   5       40.67       70.92     15.15 o 
   3  14   5       88.12      113.39     16.35 o 
   4  14   5        4.57        3.86      9.99 o 
  -2  15   5      228.65      247.95     24.76 o 
  -1  15   5      442.69      415.81     29.92 o 
   0  15   5        2.01       -7.87     10.43 o 
   1  15   5     1334.96     1231.40     52.29 o 
   2  15   5      554.79      633.67     35.84 o 
   3  15   5        1.93       -7.22     10.59 o 
   4  15   5       13.81        4.83     10.64 o 
  -3 -14   6       59.50       83.95     16.89 o 
  -2 -14   6       63.80       88.57     18.08 o 
  -1 -14   6      403.11      499.81     34.43 o 
   0 -14   6      548.34      549.28     36.00 o 
  -3 -13   6        7.13       16.89     11.57 o 
  -2 -13   6      104.06      116.92     17.81 o 
  -1 -13   6       97.60      128.27     18.79 o 
   0 -13   6       13.91       13.90     12.27 o 
   1 -13   6       53.16       70.92     16.94 o 
   2 -13   6       93.56       91.07     18.46 o 
   3 -13   6       21.64       11.35     13.90 o 
  -3 -12   6      751.18      774.54     37.14 o 
  -2 -12   6      739.85      771.01     37.36 o 
  -1 -12   6      144.13      198.92     20.53 o 
   0 -12   6        0.27       -6.35      9.39 o 
   1 -12   6      118.51      133.80     18.52 o 
   2 -12   6      494.62      573.94     33.72 o 
   3 -12   6      894.32      951.13     46.16 o 
   4 -12   6      296.67      232.58     24.65 o 
   5 -12   6       10.12       16.89     14.66 o 
  -8 -11   6       58.30       56.26     12.38 o 
  -7 -11   6      371.14      293.84     19.55 o 
  -6 -11   6     1560.04     1444.27     45.56 o 
  -5 -11   6      410.42      414.12     21.56 o 
  -4 -11   6       80.48       82.65     10.70 o 
  -3 -11   6      117.61      133.38      9.80 o 
  -2 -11   6       42.11       42.30      6.92 o 
  -1 -11   6       28.23       11.88      5.46 o 
   0 -11   6      260.02      258.70     12.71 o 
   1 -11   6      294.58      273.39     13.15 o 
   2 -11   6        8.23        8.51      8.91 o 
   3 -11   6       66.90       72.52      8.70 o 
   4 -11   6      182.72      191.89     23.57 o 
   5 -11   6        1.52        7.52      7.06 o 
   6 -11   6      540.87      581.32     37.74 o 
  -8 -10   6       25.34        7.06      9.07 o 
  -7 -10   6      120.63      115.18     13.30 o 
  -6 -10   6       41.83       25.52      8.91 o 
  -5 -10   6      140.34      151.18     13.47 o 
  -4 -10   6      382.49      390.07     19.71 o 
  -3 -10   6        2.69       -2.32      7.03 o 
  -2 -10   6      265.28      314.89     24.00 o 
  -1 -10   6      484.83      504.26     16.67 o 
   0 -10   6       78.08       97.46      8.23 o 
   1 -10   6     1382.07     1312.89     30.59 o 
   2 -10   6      825.54      841.77     23.62 o 
   3 -10   6      131.59      140.19     25.74 o 
   4 -10   6       99.04       80.32      8.88 o 
   5 -10   6      202.87      229.93     21.64 o 
   6 -10   6       75.93       78.38      9.78 o 
   7 -10   6      204.97      239.51     14.63 o 
   8 -10   6      141.01      176.27     16.56 o 
  -9  -9   6       79.53       62.45     12.98 o 
  -8  -9   6      176.28      194.73     16.67 o 
  -7  -9   6     2766.73     2572.00     69.51 o 
  -6  -9   6      489.28      380.13     20.04 o 
  -5  -9   6       23.78       20.96      7.44 o 
  -4  -9   6       17.64       15.59      6.68 o 
  -3  -9   6       61.22       60.66     11.84 o 
  -2  -9   6      535.24      495.83     30.63 o 
  -1  -9   6      647.80      715.94     19.68 o 
   0  -9   6       28.31       30.02      5.50 o 
   1  -9   6       38.98       25.17      5.44 o 
   2  -9   6       48.56       54.75      7.07 o 
   3  -9   6       28.29       34.93      6.55 o 
   4  -9   6       22.53       26.02     10.18 o 
   5  -9   6      251.87      199.17     12.16 o 
   6  -9   6      444.39      461.63     18.28 o 
   7  -9   6        5.37       10.91      6.68 o 
   8  -9   6        5.09        5.21      8.74 o 
  -8  -8   6      105.77       89.38     12.60 o 
  -7  -8   6      835.10      803.64     30.95 o 
  -6  -8   6      425.48      385.78     19.71 o 
  -5  -8   6       69.53       62.94      9.45 o 
  -4  -8   6      365.26      339.07     17.32 o 
  -3  -8   6     1040.69      976.83     33.07 o 
  -2  -8   6     3689.09     3766.46     66.47 o 
  -1  -8   6      287.59      371.80     13.00 o 
   0  -8   6     2100.06     2023.11     39.83 o 
   1  -8   6      243.36      217.45     12.79 o 
   2  -8   6       37.83       42.57      7.36 o 
   3  -8   6     5066.50     5156.87     90.18 o 
   4  -8   6     1639.61     1428.56     32.98 o 
   5  -8   6      418.83      396.77     16.04 o 
   6  -8   6     1200.37     1139.27     29.67 o 
   7  -8   6      178.46      192.29     15.59 o 
   8  -8   6       44.98       54.03     11.19 o 
   9  -8   6      114.87      126.64     14.82 o 
  -8  -7   6      820.09      823.63     32.58 o 
  -7  -7   6     1809.80     1637.86     48.60 o 
  -6  -7   6        3.91       -5.76      5.97 o 
  -5  -7   6      134.49       97.69     10.53 o 
  -4  -7   6      110.21      110.89     10.26 o 
  -3  -7   6       58.13       64.54      5.99 o 
  -2  -7   6     1700.82     1543.59     31.45 o 
  -1  -7   6      570.60      564.99     50.86 o 
   0  -7   6       53.33       59.97      6.16 o 
   1  -7   6      296.08      320.82     11.95 o 
   2  -7   6     1111.30     1187.84     26.99 o 
   3  -7   6     2334.64     2113.05     42.45 o 
   4  -7   6      613.59      646.54     27.45 o 
   5  -7   6     2701.03     2486.58     81.97 o 
   6  -7   6      190.42      192.52     15.67 o 
   7  -7   6      489.45      483.41     22.86 o 
   8  -7   6        1.38        8.58      8.15 o 
   9  -7   6       50.16       45.29     11.24 o 
 -10  -6   6      740.00      740.89     31.28 o 
  -9  -6   6       34.48       14.67      5.93 o 
  -8  -6   6      526.56      579.04     26.39 o 
  -7  -6   6       49.85       55.17      9.77 o 
  -6  -6   6       42.00       25.90      7.49 o 
  -5  -6   6      798.32      865.66     29.38 o 
  -4  -6   6      240.09      216.84     13.30 o 
  -3  -6   6      161.21      131.20      7.38 o 
  -2  -6   6       48.46       30.35      4.52 o 
  -1  -6   6       80.85       52.73      5.43 o 
   0  -6   6     1045.42     1118.25     24.16 o 
   1  -6   6     5523.33     5523.24     92.27 o 
   2  -6   6     1532.16     1344.13     37.42 o 
   3  -6   6     1473.43     1445.01     31.18 o 
   4  -6   6      755.56      719.12     20.32 o 
   5  -6   6     1155.83     1199.44     28.78 o 
   6  -6   6      104.41      108.44     11.57 o 
   7  -6   6      294.71      274.07     17.27 o 
   8  -6   6      163.80      143.47     14.28 o 
   9  -6   6      123.37      144.83     14.44 o 
  10  -6   6       83.71       70.49     12.82 o 
 -10  -5   6        5.12       21.39      6.41 o 
  -9  -5   6     1187.33     1178.51     27.63 o 
  -8  -5   6       82.96       82.54     11.95 o 
  -7  -5   6        2.73        2.50      6.57 o 
  -6  -5   6      389.79      370.19     18.35 o 
  -5  -5   6      577.64      634.65     23.84 o 
  -4  -5   6      306.41      386.70     17.11 o 
  -3  -5   6     6034.37     6075.03     99.30 o 
  -2  -5   6     3021.47     2793.14     49.20 o 
  -1  -5   6       17.55        3.29      3.15 o 
   0  -5   6      465.92      670.33     16.50 o 
   1  -5   6       41.07       20.24      6.98 o 
   2  -5   6       30.62       34.00      5.00 o 
   3  -5   6     1157.67     1145.76     33.07 o 
   4  -5   6       80.30       61.57      6.55 o 
   5  -5   6       80.01       71.04      7.33 o 
   6  -5   6      480.68      450.45     20.64 o 
   7  -5   6       98.50       81.73     10.43 o 
   8  -5   6      431.77      433.62     21.45 o 
   9  -5   6     1530.31     1488.58     46.92 o 
  10  -5   6      683.67      741.68     31.66 o 
 -10  -4   6      235.88      193.71     21.45 o 
  -9  -4   6       53.39       50.01      6.97 o 
  -8  -4   6      388.79      386.75     21.07 o 
  -7  -4   6      945.09      828.51     30.03 o 
  -6  -4   6      144.05       97.75     10.43 o 
  -5  -4   6      100.20      118.82     10.32 o 
  -4  -4   6      342.84      339.67     15.31 o 
  -3  -4   6       33.30       31.58      4.12 o 
  -2  -4   6      407.21      427.91     11.84 o 
  -1  -4   6      388.66      338.76      8.32 o 
   0  -4   6     2919.55     3064.96     52.87 o 
   1  -4   6     1860.55     1804.14     45.67 o 
   2  -4   6     2635.91     2540.86     46.40 o 
   3  -4   6      342.63      391.97     16.56 o 
   4  -4   6     3804.42     3689.19     68.78 o 
   5  -4   6     2211.31     2338.49     59.14 o 
   6  -4   6        7.16       10.43      5.92 o 
   7  -4   6      377.01      353.95     18.25 o 
   8  -4   6     1469.40     1406.53     42.85 o 
   9  -4   6        0.70        3.53      8.15 o 
  10  -4   6      128.90      151.29     14.88 o 
 -10  -3   6      111.71      134.92     15.45 o 
  -9  -3   6      439.67      419.86     15.04 o 
  -8  -3   6       84.19       83.22      7.38 o 
  -7  -3   6      120.53       82.49     10.81 o 
  -6  -3   6      267.78      241.71     14.55 o 
  -5  -3   6      122.05       85.03     19.41 o 
  -4  -3   6      662.39      719.52     45.21 o 
  -3  -3   6     4756.04     5011.48     68.83 o 
  -2  -3   6      418.97      420.54      9.68 o 
  -1  -3   6     2254.04     2400.73     34.73 o 
   0  -3   6      480.98      497.55      9.97 o 
   1  -3   6     4610.80     5037.93     67.92 o 
   2  -3   6        5.05       12.43      2.93 o 
   3  -3   6       24.72       89.33      7.98 o 
   4  -3   6     1101.89     1176.11     33.51 o 
   5  -3   6      346.10      392.56     17.21 o 
   6  -3   6       28.89       27.64      7.06 o 
   7  -3   6       69.93       70.27      9.39 o 
   8  -3   6       33.87       26.01      7.71 o 
   9  -3   6     1340.05     1376.44     43.01 o 
  10  -3   6      183.66      202.44     16.18 o 
  11  -3   6        1.92       10.10      9.12 o 
 -10  -2   6       55.22       46.62      7.42 o 
  -9  -2   6      618.07      606.73     17.84 o 
  -8  -2   6      875.14      825.94     31.25 o 
  -7  -2   6      966.20      985.56     33.45 o 
  -6  -2   6      134.97      131.27     18.11 o 
  -5  -2   6      447.99      408.94     35.79 o 
  -4  -2   6      138.64      162.00     13.60 o 
  -3  -2   6     2453.46     2685.29     41.15 o 
  -2  -2   6     3458.85     3950.22     58.98 o 
  -1  -2   6      621.79      515.17     10.72 o 
   0  -2   6     2290.14     2462.30     35.03 o 
   1  -2   6     1546.26     1504.58     26.89 o 
   2  -2   6      474.07      524.18     12.25 o 
   3  -2   6     2682.50     2545.58     43.94 o 
   4  -2   6     3536.98     3519.22     80.70 o 
   5  -2   6     2034.37     1884.02     48.28 o 
   6  -2   6     1664.35     1711.50     45.78 o 
   7  -2   6       28.36       27.21      7.06 o 
   8  -2   6        0.36       12.00      6.57 o 
   9  -2   6       69.61       57.29      9.88 o 
  10  -2   6        3.35        7.93      7.71 o 
  11  -2   6        3.36        2.99      8.53 o 
 -10  -1   6      552.10      514.47     16.94 o 
  -9  -1   6       33.62       17.33      5.62 o 
  -8  -1   6      437.73      423.80     13.88 o 
  -7  -1   6      423.83      417.16     27.48 o 
  -6  -1   6      586.67      616.39     18.87 o 
  -5  -1   6      114.69      121.59      8.07 o 
  -4  -1   6     5118.79     5119.58     86.03 o 
  -3  -1   6     1600.02     1684.78     32.47 o 
  -2  -1   6      181.75      194.61      7.69 o 
  -1  -1   6        6.59       26.74      3.35 o 
   0  -1   6      878.14      879.47     21.34 o 
   1  -1   6      387.62      495.23     11.47 o 
   2  -1   6     1230.69     1105.39     21.22 o 
   3  -1   6     4151.52     3616.71     60.02 o 
   4  -1   6      313.51      290.96     13.09 o 
   5  -1   6     1053.33     1115.84     31.71 o 
   6  -1   6        7.56       18.52      5.76 o 
   7  -1   6        8.75       13.74      5.97 o 
   8  -1   6     1401.59     1305.14     38.66 o 
   9  -1   6      728.22      682.06     26.39 o 
  10  -1   6       26.00       23.02      8.80 o 
  11  -1   6       38.43       51.70     10.92 o 
 -10   0   6      332.93      332.99     19.93 o 
  -9   0   6      466.18      460.42     28.16 o 
  -8   0   6      378.61      373.81     11.67 o 
  -7   0   6     1662.91     1658.23     27.78 o 
  -6   0   6       30.66       27.41      5.87 o 
  -5   0   6        0.26        2.14      4.13 o 
  -4   0   6      939.61      902.51     21.25 o 
  -3   0   6     7628.40     8677.93    138.25 o 
  -2   0   6     1687.24     1772.24     32.68 o 
  -1   0   6     1297.70     1267.84     23.96 o 
   0   0   6      677.89      871.59     17.33 o 
   1   0   6      890.12      880.76     17.43 o 
   2   0   6      325.06      298.75      8.56 o 
   3   0   6      520.58      477.46     24.60 o 
   4   0   6     2045.65     1834.66     33.87 o 
   5   0   6     4949.36     5170.44    113.44 o 
   6   0   6        7.65       31.99      5.97 o 
   7   0   6      753.53      639.10     22.70 o 
   8   0   6      361.23      271.41     15.15 o 
   9   0   6      585.56      515.72     21.99 o 
  10   0   6      430.97      439.75     21.40 o 
  11   0   6       10.26        0.00      6.90 o 
 -10   1   6      201.24      230.47     16.78 o 
  -9   1   6      552.61      524.98     19.55 o 
  -8   1   6       10.43       18.46      6.17 o 
  -7   1   6      478.34      415.78     12.01 o 
  -6   1   6      578.99      515.05     12.14 o 
  -5   1   6     4365.57     4401.27     76.59 o 
  -4   1   6       62.14       57.75      5.66 o 
  -3   1   6       20.20       27.63      4.12 o 
  -2   1   6     1234.55     1196.10     48.03 o 
  -1   1   6       27.58       15.79      6.33 o 
   0   1   6      195.77      108.88      5.07 o 
   1   1   6     2538.59     2508.46     42.18 o 
   2   1   6      190.09      174.12      6.46 o 
   3   1   6      125.27      145.00      6.62 o 
   4   1   6      103.17      152.55      7.07 o 
   5   1   6       18.98       27.53      5.32 o 
   6   1   6      859.57      719.36     23.02 o 
   7   1   6     2670.29     2606.48     62.83 o 
   8   1   6       23.18       52.02      7.93 o 
   9   1   6      141.94      124.79     11.51 o 
  10   1   6      410.88      412.66     20.74 o 
  11   1   6       96.33      101.49     12.54 o 
  12   1   6      147.32      152.21     15.31 o 
 -10   2   6      297.69      328.54     19.98 o 
  -9   2   6       14.03       21.83     13.66 o 
  -8   2   6       36.37       28.94      6.48 o 
  -7   2   6     3139.36     3216.95     46.48 o 
  -6   2   6      461.68      469.97     11.44 o 
  -5   2   6     1530.23     1403.21     22.60 o 
  -4   2   6     5506.73     5697.87    106.25 o 
  -3   2   6      676.04      903.40     23.21 o 
  -2   2   6     4099.73     4713.98     77.11 o 
  -1   2   6      931.01      884.69     17.99 o 
   0   2   6     8830.88     9580.67    166.28 o 
   1   2   6      258.69      220.99      6.96 o 
   2   2   6     9663.06    10442.48    162.10 o 
   3   2   6     1910.73     1892.84     33.89 o 
   4   2   6      106.39       93.92      5.67 o 
   5   2   6     4684.02     4873.30     80.92 o 
   6   2   6     4065.41     3878.33     86.78 o 
   7   2   6       70.12       40.57      6.68 o 
   8   2   6     2997.88     3030.70     72.98 o 
   9   2   6      396.10      441.33     19.98 o 
  10   2   6       15.40       13.58      7.60 o 
  11   2   6      228.29      186.81     15.42 o 
  12   2   6      196.42      179.91     16.56 o 
 -10   3   6        7.12       11.70      9.83 o 
  -9   3   6      367.43      368.81     19.11 o 
  -8   3   6       50.77       56.73      7.57 o 
  -7   3   6      203.93      192.08     17.78 o 
  -6   3   6      549.64      454.90     11.35 o 
  -5   3   6        2.88        9.93      6.85 o 
  -4   3   6       29.23       24.09      4.00 o 
  -3   3   6     1190.85     1290.36     29.44 o 
  -2   3   6      598.10      665.85     15.31 o 
  -1   3   6       47.69       75.84      4.42 o 
   0   3   6     5543.16     5959.30    134.02 o 
   1   3   6     4841.82     5622.37     89.31 o 
   2   3   6      256.59      431.75     10.40 o 
   3   3   6      588.21      463.05     11.76 o 
   4   3   6       79.77       52.01      5.65 o 
   5   3   6      214.80      197.68      9.31 o 
   6   3   6     1042.33     1083.85     29.81 o 
   7   3   6     2981.25     3106.24     72.44 o 
   8   3   6       11.47        6.63      5.48 o 
   9   3   6      463.48      477.33     20.36 o 
  10   3   6       27.43       27.04      8.36 o 
  11   3   6        6.34       -3.26      7.01 o 
  12   3   6      378.66      464.79     24.55 o 
 -10   4   6       32.88       17.77      7.64 o 
  -9   4   6      503.58      465.91     18.37 o 
  -8   4   6     1538.60     1621.43     37.08 o 
  -7   4   6      514.28      490.48     28.65 o 
  -6   4   6      990.45      988.74     24.23 o 
  -5   4   6     1612.62     1508.47     70.33 o 
  -4   4   6        9.27       29.58      3.37 o 
  -3   4   6     1558.82     1452.16     22.31 o 
  -2   4   6     2653.79     2497.42     73.31 o 
  -1   4   6      153.28      132.74      5.60 o 
   0   4   6     1736.35     1822.57     31.87 o 
   1   4   6     3761.16     4154.64     66.98 o 
   2   4   6     1297.92     1519.45     38.34 o 
   3   4   6     4953.46     4731.32     90.85 o 
   4   4   6     1217.80     1160.90     26.15 o 
   5   4   6      648.35      688.27     16.51 o 
   6   4   6       35.84       43.53      4.94 o 
   7   4   6     1679.71     1594.96     41.33 o 
   8   4   6       19.51       14.06      5.92 o 
   9   4   6      119.13      175.40     13.03 o 
  10   4   6      912.61     1019.50     34.32 o 
  11   4   6       21.41       29.22      9.07 o 
  12   4   6       20.26        9.50      8.80 o 
 -10   5   6       41.88       51.59     10.48 o 
  -9   5   6      144.26      131.13     13.33 o 
  -8   5   6      209.91      162.58     10.73 o 
  -7   5   6      875.36      870.02     23.41 o 
  -6   5   6      103.85      108.50     21.86 o 
  -5   5   6        3.32        6.29      4.45 o 
  -4   5   6      213.69      253.22      9.94 o 
  -3   5   6     1465.77     1585.12     20.52 o 
  -2   5   6       89.98       74.06      3.04 o 
  -1   5   6     5986.81     6496.21    161.55 o 
   0   5   6     5710.33     5675.60     90.30 o 
   1   5   6      776.69      844.79     22.97 o 
   2   5   6       18.13       16.23      7.30 o 
   3   5   6      118.26       86.55      4.82 o 
   4   5   6     7236.71     7614.65    121.30 o 
   5   5   6     4405.05     4488.97     75.21 o 
   6   5   6      365.96      373.81     12.09 o 
   7   5   6      492.92      613.83     39.86 o 
   8   5   6      138.83      115.34      9.72 o 
   9   5   6       34.44       46.43      7.93 o 
  10   5   6        5.30       10.64      7.55 o 
  11   5   6     1263.93     1349.45     42.95 o 
  12   5   6      735.57      715.67     29.92 o 
  -9   6   6        1.38        6.63     12.60 o 
  -8   6   6      295.31      295.20     26.34 o 
  -7   6   6      268.94      240.35     23.30 o 
  -6   6   6      510.73      530.44     16.45 o 
  -5   6   6     1716.18     1525.78     56.39 o 
  -4   6   6      957.44      856.40     28.35 o 
  -3   6   6      131.56      121.58      5.54 o 
  -2   6   6      187.52      142.67      8.28 o 
  -1   6   6     1086.37     1062.46     37.14 o 
   0   6   6      233.25      237.80     15.75 o 
   1   6   6     2281.98     2328.44     66.25 o 
   2   6   6     2373.27     2592.63     72.50 o 
   3   6   6      527.92      464.79     22.37 o 
   4   6   6      357.61      282.51      8.76 o 
   5   6   6      434.76      451.22     17.92 o 
   6   6   6      581.55      635.60     16.68 o 
   7   6   6      307.25      303.84     21.80 o 
   8   6   6      146.11      154.65      9.58 o 
   9   6   6     1036.56     1018.40     26.70 o 
  10   6   6      144.36      148.96     12.87 o 
  11   6   6       67.06      102.20     12.27 o 
  -9   7   6      394.88      413.47     32.96 o 
  -8   7   6      560.62      506.49     34.37 o 
  -7   7   6      396.69      423.41     29.76 o 
  -6   7   6        2.22        9.88     10.15 o 
  -5   7   6       54.41       91.28     14.82 o 
  -4   7   6      320.48      294.65     21.40 o 
  -3   7   6        7.47       10.16      5.92 o 
  -2   7   6      499.87      551.32     20.34 o 
  -1   7   6     2739.31     2733.17     77.65 o 
   0   7   6      815.76      743.15     29.98 o 
   1   7   6        8.09       11.62      6.03 o 
   2   7   6      138.81      127.29     12.49 o 
   3   7   6     2562.68     2730.62     77.71 o 
   4   7   6     1165.92     1180.13     42.47 o 
   5   7   6       45.75       67.39     11.73 o 
   6   7   6      352.71      297.59     21.94 o 
   7   7   6        4.65        9.01      9.94 o 
   8   7   6      307.33      389.25     28.89 o 
   9   7   6      416.28      440.62     32.80 o 
  10   7   6       16.79       35.95     14.66 o 
  11   7   6      103.87      154.11     25.36 o 
  -8   8   6       37.15       35.13     14.23 o 
  -7   8   6      568.91      540.49     34.21 o 
  -6   8   6      268.35      199.02     20.74 o 
  -5   8   6       63.95       72.77     13.85 o 
  -4   8   6      179.79      200.49     18.19 o 
  -3   8   6     1202.55     1356.41     47.95 o 
  -2   8   6       36.03       44.37      6.48 o 
  -1   8   6     3383.83     3531.37     67.65 o 
   0   8   6     4644.16     4756.21    124.63 o 
   1   8   6      442.72      396.47     21.29 o 
   2   8   6      480.81      429.33     22.59 o 
   3   8   6      617.13      570.46     26.12 o 
   4   8   6      415.45      387.35     22.16 o 
   5   8   6       21.57       25.14      9.61 o 
   6   8   6      521.22      657.67     33.13 o 
   7   8   6      282.25      341.90     25.90 o 
   8   8   6      824.34      929.47     45.51 o 
   9   8   6      629.31      675.76     41.05 o 
  10   8   6        0.62        9.56     13.09 o 
  11   8   6      459.48      640.30     44.26 o 
  -8   9   6      243.24      211.62     25.52 o 
  -7   9   6       18.65       12.60     12.33 o 
  -6   9   6      398.57      411.19     28.89 o 
  -5   9   6      342.82      307.36     24.33 o 
  -4   9   6      108.00      154.87     17.87 o 
  -3   9   6      303.83      292.66     21.23 o 
  -2   9   6     1883.93     2013.18     44.30 o 
  -1   9   6      327.10      348.72     14.33 o 
   0   9   6       14.32       14.34      7.39 o 
   1   9   6     1115.90     1121.10     40.95 o 
   2   9   6      324.93      362.32     21.18 o 
   3   9   6       99.03      101.98     12.76 o 
   4   9   6      984.63      936.42     37.69 o 
   5   9   6     1435.20     1492.60     52.95 o 
   6   9   6      324.91      308.17     23.02 o 
   7   9   6     1365.66     1526.54     59.03 o 
   8   9   6      171.77      191.69     22.97 o 
   9   9   6       10.36       18.79     14.28 o 
  10   9   6       98.71      106.11     22.48 o 
  -7  10   6       28.22       24.27     14.01 o 
  -6  10   6       10.99       41.76     13.74 o 
  -5  10   6      542.97      563.19     32.91 o 
  -4  10   6       23.79       26.12     11.57 o 
  -3  10   6        3.12       -2.92      5.44 o 
  -2  10   6     1328.78     1261.21     32.44 o 
  -1  10   6     1440.67     1359.46     33.73 o 
   0  10   6      477.66      473.74     17.34 o 
   1  10   6        5.09       21.50      8.91 o 
   2  10   6       79.31       68.15     11.51 o 
   3  10   6      101.91      103.56     13.30 o 
   4  10   6        1.88        9.77      7.87 o 
   5  10   6       13.77       22.75      9.94 o 
   6  10   6      265.32      277.22     22.70 o 
   7  10   6      916.36     1043.56     46.76 o 
   8  10   6      326.11      421.13     31.33 o 
   9  10   6      356.70      337.82     31.06 o 
  10  10   6        0.68       -1.90     14.06 o 
  -7  11   6      525.32      514.48     36.17 o 
  -6  11   6        3.46       19.88     13.14 o 
  -5  11   6      196.99      171.44     20.91 o 
  -4  11   6      536.09      697.64     36.49 o 
  -3  11   6     2225.69     2568.47     56.51 o 
  -2  11   6       48.20       24.93      7.36 o 
  -1  11   6      408.28      410.27     17.24 o 
   0  11   6       34.14       46.78      9.96 o 
   1  11   6      197.18      213.31     18.30 o 
   2  11   6      173.75      147.49     15.42 o 
   3  11   6     1725.02     1766.13     59.19 o 
   4  11   6      218.52      259.19     20.09 o 
   5  11   6      232.98      215.32     19.44 o 
   6  11   6      661.56      659.90     34.32 o 
   7  11   6       12.39        6.68     11.02 o 
   8  11   6      243.63      276.24     26.61 o 
   9  11   6      382.00      436.17     34.59 o 
  -5  12   6      444.40      463.97     31.93 o 
  -4  12   6      119.28      203.26     21.94 o 
  -3  12   6      513.50      518.77     31.39 o 
  -2  12   6      816.50      912.03     28.09 o 
  -1  12   6        2.76        2.31      6.15 o 
   0  12   6        4.68        9.30      6.64 o 
   1  12   6      616.80      589.26     21.19 o 
   2  12   6     1040.00      979.21     40.46 o 
   3  12   6      559.31      442.14     25.79 o 
   4  12   6     1288.23     1207.72     46.81 o 
   5  12   6      125.55      120.55     16.02 o 
   6  12   6        5.16       22.75     11.13 o 
   7  12   6      797.20      898.35     43.71 o 
   8  12   6     1334.78     1386.60     59.90 o 
   9  12   6       25.15       97.53     20.74 o 
  -2  13   6       37.43       53.60     11.13 o 
  -1  13   6       35.57       27.64      8.33 o 
   0  13   6       78.29       91.85     10.59 o 
   1  13   6      148.41      160.09     23.21 o 
   2  13   6      663.17      624.91     43.23 o 
   3  13   6      165.54      138.69     16.51 o 
   4  13   6       49.84       37.31     12.00 o 
   5  13   6       13.74       23.24     10.43 o 
   6  13   6      204.49      162.48     19.44 o 
   7  13   6      404.45      358.08     27.59 o 
   8  13   6      375.74      509.37     34.97 o 
  -2  14   6       67.11      102.74     17.38 o 
  -1  14   6      359.73      361.12     26.88 o 
   0  14   6      578.20      486.94     29.87 o 
   1  14   6       25.42       21.99     11.57 o 
   2  14   6      492.56      543.85     31.33 o 
   3  14   6      306.24      268.42     15.94 o 
   4  14   6       82.41      112.90     16.02 o 
   5  14   6      380.16      391.69     26.83 o 
   6  14   6      452.30      375.95     27.15 o 
   7  14   6      170.12      197.07     22.97 o 
  -2  15   6      247.66      240.95     24.22 o 
  -1  15   6       11.64        4.78     11.89 o 
   0  15   6       54.60       29.76     14.17 o 
   1  15   6      394.71      458.33     30.79 o 
   2  15   6      489.52      467.99     31.12 o 
   3  15   6        0.23       -4.56     10.48 o 
  -2 -14   7       16.77       15.48     13.30 o 
  -1 -14   7       54.04       64.08     17.43 o 
  -2 -13   7      501.44      500.68     31.44 o 
  -1 -13   7       44.94       34.10     13.41 o 
   0 -13   7      132.64      215.86     23.13 o 
   1 -13   7      264.99      261.53     25.85 o 
   2 -13   7      191.39      272.23     26.55 o 
  -3 -12   7       29.64       40.62     12.33 o 
  -2 -12   7      340.99      347.44     25.09 o 
  -1 -12   7      143.38      152.92     18.79 o 
   0 -12   7      155.84      165.63     19.88 o 
   1 -12   7      158.00      161.39     20.53 o 
   2 -12   7     1220.11     1310.57     55.34 o 
   3 -12   7      614.44      668.75     38.77 o 
   4 -12   7        0.20        3.53     13.47 o 
  -7 -11   7      106.38      126.31     14.88 o 
  -6 -11   7      401.35      349.77     20.96 o 
  -5 -11   7       45.06       50.83     10.32 o 
  -4 -11   7      237.73      243.12     17.21 o 
  -3 -11   7       10.20       12.13      5.96 o 
  -2 -11   7      140.11      145.09     15.67 o 
  -1 -11   7      745.64      723.52     21.85 o 
   0 -11   7      572.36      584.27     19.52 o 
   1 -11   7        8.97       16.79      6.18 o 
   2 -11   7      622.36      679.32     25.17 o 
   3 -11   7      473.94      443.51     18.04 o 
   4 -11   7      131.87      141.19     11.42 o 
   5 -11   7      100.30       86.85     10.38 o 
   6 -11   7      102.77      106.72     11.12 o 
   7 -11   7       97.80      110.29     14.99 o 
  -8 -10   7      164.21      178.12     16.83 o 
  -7 -10   7        1.93        7.82      8.53 o 
  -6 -10   7     1109.31     1108.99     38.94 o 
  -5 -10   7      765.97      715.83     29.16 o 
  -4 -10   7      146.14      134.62     12.65 o 
  -3 -10   7      115.42      105.72      8.76 o 
  -2 -10   7       30.03       44.88      6.90 o 
  -1 -10   7        1.64        3.90      4.92 o 
   0 -10   7      918.98     1012.33     26.23 o 
   1 -10   7      424.13      436.41     19.22 o 
   2 -10   7      112.63      131.77     24.84 o 
   3 -10   7       16.13       15.26      6.10 o 
   4 -10   7      850.13      794.70     24.27 o 
   5 -10   7      188.98      143.03     12.14 o 
   6 -10   7      422.26      420.99     38.45 o 
   7 -10   7     1424.88     1455.60     37.51 o 
  -8  -9   7       18.21       43.12     11.51 o 
  -7  -9   7        3.35        1.95      7.82 o 
  -6  -9   7       88.67       53.54     10.43 o 
  -5  -9   7       79.62       99.59     11.95 o 
  -4  -9   7      298.35      231.33     15.21 o 
  -3  -9   7      401.38      401.91     14.59 o 
  -2  -9   7      895.00      801.72     21.61 o 
  -1  -9   7      814.65      755.81     20.92 o 
   0  -9   7        1.79       -1.25      4.15 o 
   1  -9   7      226.59      211.45     11.25 o 
   2  -9   7     1411.70     1553.62     36.68 o 
   3  -9   7     1163.68      988.70     46.13 o 
   4  -9   7      370.54      385.72     32.07 o 
   5  -9   7      118.31      118.35     10.44 o 
   6  -9   7       13.32       16.05      6.83 o 
   7  -9   7      435.22      442.52     23.40 o 
   8  -9   7      252.41      291.77     19.88 o 
  -8  -8   7       20.16        6.79      8.85 o 
  -7  -8   7      647.93      568.89     26.34 o 
  -6  -8   7      772.75      717.41     28.78 o 
  -5  -8   7       63.92       54.30      9.72 o 
  -4  -8   7       90.18       87.81     10.26 o 
  -3  -8   7        0.32        0.32      4.26 o 
  -2  -8   7      445.05      514.05     15.98 o 
  -1  -8   7     1405.93     1377.18     30.32 o 
   0  -8   7      406.14      348.90     23.60 o 
   1  -8   7       69.38       58.16      6.69 o 
   2  -8   7      311.28      332.04     13.48 o 
   3  -8   7      775.63      644.83     19.71 o 
   4  -8   7      116.29      104.55     12.38 o 
   5  -8   7      723.85      744.12     22.64 o 
   6  -8   7       47.28       64.13     11.02 o 
   7  -8   7       84.09       79.34     11.73 o 
   8  -8   7       25.58       15.59      9.61 o 
   9  -8   7       25.89       29.16     10.53 o 
  -9  -7   7       42.19       40.67     11.57 o 
  -8  -7   7      233.65      271.36     18.73 o 
  -7  -7   7        2.26       -4.67      7.33 o 
  -6  -7   7      555.25      531.15     23.73 o 
  -5  -7   7     1134.41     1144.89     36.82 o 
  -4  -7   7       38.79       36.33      7.82 o 
  -3  -7   7       48.70       33.80      5.29 o 
  -2  -7   7     1978.55     1733.75     93.54 o 
  -1  -7   7     1431.03     1196.90     26.62 o 
   0  -7   7     1467.04     1179.02     26.44 o 
   1  -7   7     1594.15     1511.42     38.61 o 
   2  -7   7     1284.46     1357.27     30.25 o 
   3  -7   7      170.44      133.34      9.14 o 
   4  -7   7      738.15      730.74     25.01 o 
   5  -7   7        3.95        6.32      5.61 o 
   6  -7   7     1353.01     1302.15     41.11 o 
   7  -7   7      112.46       93.40     12.06 o 
   8  -7   7       18.62        7.93      9.01 o 
   9  -7   7       45.72       91.88     13.25 o 
  -8  -6   7      116.57       93.40     12.92 o 
  -7  -6   7      282.95      303.02     18.52 o 
  -6  -6   7     1465.44     1418.15     42.95 o 
  -5  -6   7      538.37      439.32     20.26 o 
  -4  -6   7      374.45      380.34     17.97 o 
  -3  -6   7     2316.27     2091.78     39.78 o 
  -2  -6   7      442.16      424.42     19.55 o 
  -1  -6   7      802.56      818.39     19.92 o 
   0  -6   7     1535.24     1276.62     27.34 o 
   1  -6   7       62.08       96.77      7.01 o 
   2  -6   7      448.34      455.48     17.92 o 
   3  -6   7      525.50      594.95     23.89 o 
   4  -6   7        3.64       11.09      6.38 o 
   5  -6   7      579.25      492.00     22.92 o 
   6  -6   7       90.14      107.52     11.57 o 
   7  -6   7      353.93      324.90     18.84 o 
   8  -6   7        0.05       -6.57      6.57 o 
   9  -6   7       12.26       18.35      9.39 o 
  10  -6   7       66.42       76.13     13.52 o 
  -9  -5   7      179.72      179.89     11.00 o 
  -8  -5   7       88.45       95.36     12.82 o 
  -7  -5   7      510.73      438.40     21.61 o 
  -6  -5   7      631.76      641.66     25.41 o 
  -5  -5   7     1696.17     1577.58     44.86 o 
  -4  -5   7      310.43      267.18     14.77 o 
  -3  -5   7      432.17      355.69     16.35 o 
  -2  -5   7       21.16       24.39      4.36 o 
  -1  -5   7      493.49      440.80     17.24 o 
   0  -5   7        2.39        6.46      3.50 o 
   1  -5   7     1507.86     1288.52     35.46 o 
   2  -5   7     7383.65     7532.84    123.68 o 
   3  -5   7      827.24      860.13     21.87 o 
   4  -5   7     1033.49      998.70     24.76 o 
   5  -5   7      134.14      133.86     11.46 o 
   6  -5   7       46.78       32.09      8.20 o 
   7  -5   7     1261.16     1214.34     39.04 o 
   8  -5   7      698.37      703.94     28.56 o 
   9  -5   7      184.23      186.70     15.86 o 
  10  -5   7        0.73       40.78     11.46 o 
 -10  -4   7       88.46       75.27     11.95 o 
  -9  -4   7        2.29       -1.97      5.29 o 
  -8  -4   7     1679.00     1607.40     49.53 o 
  -7  -4   7      185.65      171.65     14.28 o 
  -6  -4   7       30.41       29.27      7.77 o 
  -5  -4   7      105.85       74.99      9.29 o 
  -4  -4   7       11.73       25.52      6.57 o 
  -3  -4   7     2678.71     2446.51     45.35 o 
  -2  -4   7     4102.63     4331.63     77.07 o 
  -1  -4   7      263.25      308.53      8.35 o 
   0  -4   7      166.49      223.92      8.88 o 
   1  -4   7      256.85      279.41     10.34 o 
   2  -4   7      541.93      561.83     20.20 o 
   3  -4   7       78.20       87.00     10.34 o 
   4  -4   7      157.84      115.34      9.99 o 
   5  -4   7        7.38        8.91      5.76 o 
   6  -4   7       14.00       14.82      6.84 o 
   7  -4   7      302.26      281.84     16.73 o 
   8  -4   7      104.08      107.96     12.22 o 
   9  -4   7      358.23      356.72     20.53 o 
  10  -4   7      708.76      796.42     32.91 o 
 -10  -3   7      338.83      380.03     17.57 o 
  -9  -3   7      321.72      329.59     13.73 o 
  -8  -3   7      390.27      369.76     20.91 o 
  -7  -3   7     5001.28     4565.28    108.06 o 
  -6  -3   7     1891.94     1939.57     52.95 o 
  -5  -3   7     1034.95      862.69     22.55 o 
  -4  -3   7      102.21      100.49      7.30 o 
  -3  -3   7     1004.71      953.80     22.51 o 
  -2  -3   7      211.70      251.35     10.03 o 
  -1  -3   7     5201.90     5716.56     77.38 o 
   0  -3   7     1263.04     1291.19     20.89 o 
   1  -3   7      816.08      914.77     15.86 o 
   2  -3   7      795.25      916.00     17.84 o 
   3  -3   7     1306.72     1166.01     32.69 o 
   4  -3   7       25.03        7.35      4.59 o 
   5  -3   7     2057.76     1797.68     47.95 o 
   6  -3   7     2888.56     2526.33     63.86 o 
   7  -3   7      375.47      385.83     18.95 o 
   8  -3   7       17.76        0.43      6.63 o 
   9  -3   7      635.28      655.18     27.48 o 
  10  -3   7       79.03       99.48     13.09 o 
  11  -3   7      273.09      258.43     19.77 o 
 -10  -2   7      320.49      299.75     20.01 o 
  -9  -2   7      337.03      319.93     13.62 o 
  -8  -2   7       75.43       69.59      7.18 o 
  -7  -2   7      216.08      214.09     27.18 o 
  -6  -2   7      102.28      133.30      9.35 o 
  -5  -2   7      669.93      674.39     19.16 o 
  -4  -2   7      305.81      329.41     12.24 o 
  -3  -2   7     3304.25     3229.55     56.92 o 
  -2  -2   7     7539.70     8203.38    130.88 o 
  -1  -2   7     1206.61     1326.85     25.77 o 
   0  -2   7     3306.64     3667.51     60.48 o 
   1  -2   7     2300.06     2400.28     43.06 o 
   2  -2   7      421.13      320.27      9.27 o 
   3  -2   7        4.49        1.31      2.63 o 
   4  -2   7      595.82      531.40     15.88 o 
   5  -2   7      108.63      102.47      9.50 o 
   6  -2   7        8.55       31.55      7.28 o 
   7  -2   7       83.98       61.80      9.07 o 
   8  -2   7        6.17       12.06      7.06 o 
   9  -2   7      219.70      264.08     17.21 o 
  10  -2   7     1221.21     1233.95     41.49 o 
  11  -2   7       93.04       92.43     13.52 o 
 -10  -1   7       46.65       49.99     10.51 o 
  -9  -1   7      447.22      497.91     42.76 o 
  -8  -1   7     1254.36     1347.86     25.54 o 
  -7  -1   7      445.31      399.25     16.27 o 
  -6  -1   7       24.73       29.51      6.03 o 
  -5  -1   7      332.33      293.90     12.19 o 
  -4  -1   7     1044.50      971.15     50.80 o 
  -3  -1   7     1818.38     1874.52     47.16 o 
  -2  -1   7     1159.23     1114.88     23.33 o 
  -1  -1   7        8.94       17.70      3.30 o 
   0  -1   7      144.64      149.95      6.34 o 
   1  -1   7      151.78      128.38      5.82 o 
   2  -1   7     3837.98     4332.59     70.88 o 
   3  -1   7       93.40       69.73      4.98 o 
   4  -1   7      715.51      692.67     31.03 o 
   5  -1   7      465.80      399.46     16.89 o 
   6  -1   7     1533.28     1567.32     42.90 o 
   7  -1   7     3574.58     3464.59     82.76 o 
   8  -1   7     1636.69     1549.73     44.86 o 
   9  -1   7      225.84      212.44     15.37 o 
  10  -1   7      713.25      750.64     30.14 o 
  11  -1   7       98.32      106.16     13.58 o 
 -10   0   7      307.00      285.69     19.06 o 
  -9   0   7       13.35       16.76      6.71 o 
  -8   0   7        3.72       -0.01      4.01 o 
  -7   0   7      109.07       99.96      6.53 o 
  -6   0   7      320.13      303.93     13.31 o 
  -5   0   7       12.11        8.36      4.50 o 
  -4   0   7     1535.92     1381.37    116.26 o 
  -3   0   7     4365.95     4461.21     75.15 o 
  -2   0   7     3305.00     3547.83     60.28 o 
  -1   0   7     1121.57     1063.12     21.46 o 
   0   0   7     2323.59     2577.64     44.09 o 
   1   0   7      580.90      587.71     13.52 o 
   2   0   7     6715.13     6788.49    107.78 o 
   3   0   7     1316.25     1299.91     26.26 o 
   4   0   7     2042.27     1958.44     36.29 o 
   5   0   7      691.75      622.13     16.26 o 
   6   0   7       61.55       41.49      6.95 o 
   7   0   7      194.36      204.07     13.20 o 
   8   0   7       25.69       30.41      7.77 o 
   9   0   7     1590.13     1646.98     47.46 o 
  10   0   7       60.26       68.64     10.86 o 
  11   0   7      182.31      170.79     15.69 o 
 -10   1   7      144.43      149.34     14.77 o 
  -9   1   7        1.75        0.71      4.94 o 
  -8   1   7      542.84      510.88     13.79 o 
  -7   1   7      594.42      565.62     14.02 o 
  -6   1   7     1695.45     1577.53     56.91 o 
  -5   1   7       15.45       36.42      5.74 o 
  -4   1   7     2337.93     2338.51     44.09 o 
  -3   1   7      389.31      476.97     13.78 o 
  -2   1   7        5.28       10.13      3.26 o 
  -1   1   7      246.72      227.65     10.05 o 
   0   1   7     3257.46     3166.69     52.88 o 
   1   1   7       49.52       51.41      3.97 o 
   2   1   7      272.57      329.88     12.95 o 
   3   1   7       30.82       31.92      3.77 o 
   4   1   7     5322.84     5240.18     86.13 o 
   5   1   7     1291.76     1271.08     28.51 o 
   6   1   7     4596.41     4544.86    101.98 o 
   7   1   7     1909.29     1807.61     47.57 o 
   8   1   7      490.65      411.73     18.63 o 
   9   1   7      927.80      865.01     30.19 o 
  10   1   7      463.96      518.66     23.62 o 
  11   1   7       45.39       65.44     11.24 o 
 -10   2   7       15.27       33.04      8.71 o 
  -9   2   7      166.22      125.46     11.30 o 
  -8   2   7       11.82       10.90      4.34 o 
  -7   2   7      301.91      265.14     12.60 o 
  -6   2   7        9.50        3.26      3.18 o 
  -5   2   7     3415.31     3156.67     58.20 o 
  -4   2   7     1307.41     1212.05     26.57 o 
  -3   2   7       50.34       33.00      4.47 o 
  -2   2   7       70.50       74.80      5.15 o 
  -1   2   7      239.61      275.75      8.69 o 
   0   2   7      201.29      167.28      6.66 o 
   1   2   7    13269.12    14796.98    228.51 o 
   2   2   7     4400.57     4612.91     75.02 o 
   3   2   7      776.36      763.03     28.32 o 
   4   2   7       54.63       41.90      4.44 o 
   5   2   7       44.86       46.94      5.01 o 
   6   2   7      628.85      673.28     42.19 o 
   7   2   7     1197.97     1155.75     33.51 o 
   8   2   7       91.58       73.04      9.12 o 
   9   2   7      350.84      398.59     19.01 o 
  10   2   7        0.66        3.42      6.73 o 
  11   2   7      156.86      147.49     14.12 o 
  12   2   7       31.28       36.66     11.24 o 
 -10   3   7        1.48       -6.79      6.79 o 
  -9   3   7      511.20      511.23     19.56 o 
  -8   3   7      744.41      750.04     22.67 o 
  -7   3   7      156.33      184.48      7.91 o 
  -6   3   7      439.55      415.66     11.91 o 
  -5   3   7      307.58      332.40      9.22 o 
  -4   3   7     1388.53     1515.34     31.52 o 
  -3   3   7     2414.62     2483.97    146.35 o 
  -2   3   7      292.66      236.73      9.26 o 
  -1   3   7      205.63      234.03      7.83 o 
   0   3   7        3.23        3.75      3.39 o 
   1   3   7        4.99        1.32      2.01 o 
   2   3   7      276.94      248.55      7.75 o 
   3   3   7     1036.98     1046.35     21.18 o 
   4   3   7      157.57      139.28      6.95 o 
   5   3   7     1108.95     1190.42     25.19 o 
   6   3   7     5046.84     5015.79     84.68 o 
   7   3   7      145.09      145.10     10.75 o 
   8   3   7     2284.36     2399.15     59.68 o 
   9   3   7      590.22      620.15     23.89 o 
  10   3   7       20.05        9.01      7.11 o 
  11   3   7       13.88        4.07      7.55 o 
  12   3   7      544.15      580.35     27.21 o 
 -10   4   7      346.32      425.91     22.59 o 
  -9   4   7       13.22       14.89      6.80 o 
  -8   4   7     1204.12     1245.16     31.35 o 
  -7   4   7       27.90       22.08      5.78 o 
  -6   4   7        3.46        4.94      3.35 o 
  -5   4   7      400.57      403.04      9.98 o 
  -4   4   7     3228.46     3403.08     49.35 o 
  -3   4   7      119.42      112.46      6.91 o 
  -2   4   7     2159.75     2306.38     41.60 o 
  -1   4   7     3343.42     3375.14     56.68 o 
   0   4   7     2581.13     2752.56     46.61 o 
   1   4   7      330.78      416.82     16.07 o 
   2   4   7     4463.69     4912.92     79.29 o 
   3   4   7     1347.47     1541.16     28.74 o 
   4   4   7     3411.81     3612.50     61.18 o 
   5   4   7     3684.32     3839.95     65.80 o 
   6   4   7      203.49      184.51      8.86 o 
   7   4   7       32.23       18.57      4.86 o 
   8   4   7      155.90      166.22     11.62 o 
   9   4   7       42.84       42.90      8.15 o 
  10   4   7       26.49       46.86      9.39 o 
  11   4   7       26.77       40.13     10.21 o 
  12   4   7      124.36      135.05     14.77 o 
  -9   5   7        2.96       10.16      6.30 o 
  -8   5   7      386.18      379.93     15.59 o 
  -7   5   7      702.80      667.84     22.21 o 
  -6   5   7        0.12        1.31      8.17 o 
  -5   5   7      870.02      805.51     20.61 o 
  -4   5   7     1376.80     1219.08     19.82 o 
  -3   5   7     2267.76     2254.88     31.47 o 
  -2   5   7      183.92      178.44     14.66 o 
  -1   5   7       34.21       48.85      4.62 o 
   0   5   7       69.74       73.21      5.65 o 
   1   5   7       60.88       61.01      4.32 o 
   3   5   7     1414.96     1365.66     30.27 o 
   4   5   7     3387.42     3136.81    152.32 o 
   5   5   7     1284.05     1328.14     27.16 o 
   6   5   7        5.93       11.17      4.03 o 
   7   5   7        9.68        6.96      4.24 o 
   8   5   7       38.06       72.08      7.60 o 
   9   5   7     1851.02     1849.81     40.31 o 
  10   5   7     1144.46     1129.14     36.33 o 
  11   5   7       60.37       89.49     11.84 o 
  12   5   7       37.72       55.44     11.95 o 
  -9   6   7      331.45      369.97     31.17 o 
  -8   6   7       12.60       24.27     12.87 o 
  -7   6   7      110.91      134.18     19.11 o 
  -6   6   7     1748.00     1758.03     63.64 o 
  -5   6   7        5.85       25.69     11.19 o 
  -4   6   7      847.81     1025.15     41.49 o 
  -3   6   7      644.75      720.50     32.47 o 
  -2   6   7      931.98     1012.37     24.70 o 
  -1   6   7      794.09      736.20     30.41 o 
   0   6   7     6928.21     6755.19    169.37 o 
   1   6   7      146.26      144.07     12.76 o 
   2   6   7       37.49       53.22      9.07 o 
   3   6   7     2507.64     2474.25     71.74 o 
   4   6   7      269.59      219.22     16.62 o 
   5   6   7      691.67      734.46     32.31 o 
   6   6   7      480.72      472.72     26.55 o 
   7   6   7       53.96       67.92     21.48 o 
   8   6   7       52.86       51.41      6.75 o 
   9   6   7       14.11       11.84     12.27 o 
  10   6   7       84.55      101.60     19.93 o 
  11   6   7       47.47       64.24     18.14 o 
  -8   7   7      157.12      152.49     21.78 o 
  -7   7   7        3.64       23.68     12.87 o 
  -6   7   7       95.47       86.94     15.97 o 
  -5   7   7      661.40      661.20     34.10 o 
  -4   7   7     1403.93     1615.16     56.58 o 
  -3   7   7       37.15       17.49      9.29 o 
  -2   7   7       17.49       17.67      5.30 o 
  -1   7   7      278.71      245.18     17.11 o 
   0   7   7     1078.46     1022.98     37.47 o 
   1   7   7     4325.68     4224.79    112.41 o 
   2   7   7     1160.33     1187.95     41.71 o 
   3   7   7      577.95      519.15     24.87 o 
   4   7   7      108.18      109.91     12.82 o 
   5   7   7      289.72      304.70     20.47 o 
   6   7   7       73.08       56.64     12.38 o 
   7   7   7      694.41      743.91     37.31 o 
   8   7   7     1448.15     1617.22     62.72 o 
   9   7   7      319.16      319.85     29.11 o 
  10   7   7        8.14       -4.07     11.89 o 
  11   7   7      109.98      165.19     26.07 o 
  -8   8   7      611.80      580.35     38.01 o 
  -7   8   7      805.34      889.06     45.18 o 
  -6   8   7       19.19       32.37     12.06 o 
  -5   8   7      432.69      357.54     26.12 o 
  -4   8   7      145.85      113.82     16.07 o 
  -3   8   7       33.09       20.69     10.43 o 
  -2   8   7       48.72       55.33      7.10 o 
  -1   8   7     2714.62     2812.24     82.22 o 
   0   8   7      697.47      702.31     30.36 o 
   1   8   7      360.50      377.96     21.67 o 
   2   8   7       44.77       41.65      9.77 o 
   3   8   7       95.41       99.59     12.33 o 
   4   8   7      675.34      573.67     28.18 o 
   5   8   7     1783.58     1743.59     59.19 o 
   6   8   7       63.88       74.94     13.63 o 
   7   8   7      116.37      118.87     17.87 o 
   8   8   7      165.95      142.33     20.31 o 
   9   8   7      251.41      252.62     26.55 o 
  10   8   7       50.03       59.25     19.28 o 
  -7   9   7      180.02      158.68     21.88 o 
  -6   9   7      488.72      501.01     32.26 o 
  -5   9   7        9.35        5.81     10.92 o 
  -4   9   7       61.91       36.93     12.71 o 
  -3   9   7      261.14      212.76     19.88 o 
  -2   9   7     1109.45     1085.46     28.78 o 
  -1   9   7      658.77      723.28     21.64 o 
   0   9   7     3636.82     3550.72     99.43 o 
   1   9   7      240.63      220.64     17.32 o 
   2   9   7       65.46       54.47     10.48 o 
   3   9   7      123.53      141.08     14.82 o 
   4   9   7     2135.39     1929.09     62.94 o 
   5   9   7        1.09       14.77      8.74 o 
   6   9   7     1759.17     1876.15     65.76 o 
   7   9   7      235.59      228.73     22.48 o 
   8   9   7       51.94       52.19     15.97 o 
   9   9   7      721.91      928.49     49.15 o 
  10   9   7      437.56      555.69     40.13 o 
  -7  10   7       41.68       45.72     16.18 o 
  -6  10   7        1.56       -0.38     10.97 o 
  -5  10   7      136.75      153.35     20.15 o 
  -4  10   7      290.25      312.25     25.09 o 
  -3  10   7      489.25      534.24     30.79 o 
  -2  10   7      132.38      174.78     14.44 o 
  -1  10   7      185.82      213.80     12.49 o 
   0  10   7        6.30       10.21      7.33 o 
   1  10   7        0.46       -2.93      7.28 o 
   2  10   7      114.97      119.90     14.39 o 
   3  10   7       23.62       33.61     10.21 o 
   4  10   7     2298.98     2432.82     75.97 o 
   5  10   7      541.86      494.60     28.46 o 
   6  10   7       25.44       35.30     11.73 o 
   7  10   7      879.24      814.02     41.00 o 
   8  10   7      265.72      267.12     26.39 o 
   9  10   7       25.15       20.42     15.31 o 
  10  10   7      302.06      423.90     35.46 o 
  -6  11   7        3.03       13.30     12.22 o 
  -5  11   7      156.53      146.46     20.58 o 
  -4  11   7     1259.19     1245.03     52.08 o 
  -3  11   7       17.99       45.40     13.74 o 
  -2  11   7      531.81      469.94     18.86 o 
  -1  11   7      291.32      390.59     16.86 o 
   0  11   7      162.17      153.69     12.44 o 
   1  11   7     1362.39     1206.90     46.48 o 
   2  11   7      343.30      375.73     23.68 o 
   3  11   7      116.40       85.31     13.68 o 
   4  11   7      446.86      408.31     25.25 o 
   5  11   7      638.40      572.53     31.22 o 
   6  11   7      109.82       98.89     16.51 o 
   7  11   7      286.35      316.81     26.23 o 
   8  11   7      589.11      646.98     39.53 o 
   9  11   7      193.93      245.89     28.51 o 
  -6  12   7      121.64      164.65     23.68 o 
  -5  12   7       15.55       24.82     14.06 o 
  -4  12   7      191.01      192.13     23.02 o 
  -3  12   7      930.43      804.89     40.67 o 
  -2  12   7       48.16       33.08      8.39 o 
  -1  12   7      399.56      337.34     16.67 o 
   0  12   7        1.53        0.90      6.65 o 
   1  12   7      387.66      357.34     18.84 o 
   2  12   7        3.92       12.49      9.56 o 
   3  12   7      850.18      831.56     37.47 o 
   4  12   7      576.13      560.25     30.84 o 
   5  12   7       25.16       33.99     11.84 o 
   6  12   7      139.47      174.59     20.31 o 
   7  12   7       18.40        4.24     11.24 o 
   8  12   7      342.04      352.98     30.08 o 
  -4  13   7      114.33      134.46     20.42 o 
  -3  13   7       16.96       29.32     13.36 o 
  -2  13   7      290.59      286.38     16.76 o 
  -1  13   7     1167.51     1151.47     33.40 o 
   0  13   7      164.62      187.29     13.75 o 
   1  13   7        3.49        4.42      6.51 o 
   2  13   7       21.03       21.88     10.75 o 
   3  13   7       93.44       97.37     15.15 o 
   4  13   7      642.51      650.07     33.78 o 
   5  13   7      327.64      314.42     24.17 o 
   6  13   7      128.02      129.35     18.35 o 
   7  13   7        1.59        8.80     11.51 o 
   8  13   7       14.79       34.97     14.55 o 
  -1  14   7       13.83       -9.67      9.67 o 
   0  14   7       44.63       56.23     10.30 o 
   1  14   7       77.88       87.74     11.08 o 
   2  14   7      150.46      145.77     18.95 o 
   3  14   7      106.86      115.02     16.56 o 
   4  14   7      221.10      195.93     19.98 o 
   5  14   7        5.30        8.25     11.02 o 
   6  14   7      160.81      119.74     18.46 o 
   7  14   7      363.58      340.59     28.62 o 
  -1  15   7      145.37      135.43     19.11 o 
   0  15   7       10.07       -1.90     10.97 o 
   1  15   7       54.43       59.25     15.42 o 
   2  15   7        1.34        6.08     11.46 o 
   3  15   7      574.23      510.84     31.77 o 
  -2 -13   8       82.33       94.98     17.54 o 
  -1 -13   8      245.64      281.13     25.63 o 
   0 -13   8       59.99       69.40     17.70 o 
   1 -13   8      122.96      142.17     21.34 o 
  -5 -12   8      256.56      235.79     18.63 o 
  -4 -12   8       54.08       72.01     12.11 o 
  -3 -12   8      457.27      414.83     22.86 o 
  -2 -12   8      271.25      280.68     14.56 o 
  -1 -12   8      188.37      232.57     16.97 o 
   0 -12   8       32.77       35.81      7.98 o 
   1 -12   8      465.39      467.28     18.72 o 
   2 -12   8       72.59      124.01     11.34 o 
   3 -12   8      596.21      592.18     36.98 o 
  -6 -11   8       87.44      121.59     14.77 o 
  -5 -11   8      452.08      491.56     24.76 o 
  -4 -11   8      207.12      188.71     15.69 o 
  -3 -11   8       15.65       10.92      7.49 o 
  -2 -11   8       19.10       20.73      6.44 o 
  -1 -11   8       81.77       83.74      8.94 o 
   0 -11   8       23.33       53.86     10.92 o 
   1 -11   8      152.88      145.49     11.16 o 
   2 -11   8       86.57      103.97     10.07 o 
   3 -11   8      105.85      121.74     17.81 o 
   4 -11   8      101.20       92.15     17.27 o 
   5 -11   8        1.65        7.78      7.01 o 
   6 -11   8       17.20       40.35     11.24 o 
  -7 -10   8       23.06       41.16     11.02 o 
  -6 -10   8       17.23       24.93      9.23 o 
  -5 -10   8        0.00        1.47      7.55 o 
  -4 -10   8      268.43      264.89     17.92 o 
  -3 -10   8        1.76        5.86      6.84 o 
  -2 -10   8       42.24       36.53      6.89 o 
  -1 -10   8      604.21      627.90     19.93 o 
   0 -10   8     1399.92     1433.18     53.87 o 
   1 -10   8      139.00      142.62     10.28 o 
   2 -10   8      847.17      772.03     23.41 o 
   3 -10   8       28.92       30.56      7.47 o 
   4 -10   8      121.61      128.33     10.94 o 
   5 -10   8      537.94      550.00     45.81 o 
   6 -10   8       65.94       79.50     10.28 o 
   7 -10   8       14.85        6.68      9.29 o 
  -7  -9   8       17.62       10.75      9.45 o 
  -6  -9   8       79.86       59.30     11.13 o 
  -5  -9   8     1067.87     1214.89     40.57 o 
  -4  -9   8      721.39      750.81     29.11 o 
  -3  -9   8        5.97        5.59      6.79 o 
  -2  -9   8      537.41      530.95     17.28 o 
  -1  -9   8      206.10      231.80     16.51 o 
   0  -9   8        3.18        3.61      4.97 o 
   1  -9   8      486.92      372.53     44.23 o 
   2  -9   8      210.13      184.63     11.23 o 
   3  -9   8       69.06       64.89     12.27 o 
   4  -9   8        1.06        9.48      6.01 o 
   5  -9   8       58.80       64.42      8.89 o 
   6  -9   8      179.22      155.66     12.00 o 
   7  -9   8     1105.19     1084.56     38.77 o 
   8  -9   8      243.37      256.59     19.50 o 
  -8  -8   8       15.65       29.87     10.48 o 
  -7  -8   8        7.65        4.72      7.87 o 
  -6  -8   8        0.24       -6.35      6.35 o 
  -5  -8   8        2.08        8.47      7.28 o 
  -4  -8   8      116.55      143.20     12.92 o 
  -3  -8   8     1223.09     1285.43     39.42 o 
  -2  -8   8      650.98      569.33     24.95 o 
  -1  -8   8       24.64       37.51      6.11 o 
   0  -8   8      905.04      909.02     24.19 o 
   1  -8   8        3.95       18.25      5.32 o 
   2  -8   8      149.90      119.71      9.12 o 
   3  -8   8      982.56      954.65     25.95 o 
   4  -8   8     1785.32     1858.04     61.66 o 
   5  -8   8       38.18       28.67      7.17 o 
   6  -8   8        2.65        1.57      7.44 o 
   7  -8   8      136.12      102.42     13.20 o 
   8  -8   8      125.53      126.42     14.55 o 
  -8  -7   8      101.86       81.89     13.30 o 
  -7  -7   8      213.94      180.72     15.75 o 
  -6  -7   8     1241.20     1200.39     39.86 o 
  -5  -7   8      782.89      794.14     30.14 o 
  -4  -7   8      262.34      240.78     15.48 o 
  -3  -7   8       14.48        8.80      5.92 o 
  -2  -7   8     1238.25     1151.78     26.39 o 
  -1  -7   8     1164.34     1076.96     25.41 o 
   0  -7   8      278.76      294.46     16.26 o 
   1  -7   8      191.01      212.97     10.64 o 
   2  -7   8       80.90       81.93      7.80 o 
   3  -7   8       59.79       71.82     15.40 o 
   4  -7   8       82.37       65.63      8.06 o 
   5  -7   8      293.77      269.61     16.05 o 
   6  -7   8      454.32      452.08     22.54 o 
   7  -7   8       77.36       81.08     11.89 o 
   8  -7   8        5.83        3.69      8.04 o 
   9  -7   8       57.66       46.59     11.89 o 
  -9  -6   8        8.49        4.62      9.45 o 
  -8  -6   8        7.69        4.83      7.98 o 
  -7  -6   8      788.52      737.83     30.57 o 
  -6  -6   8      394.42      354.17     19.55 o 
  -5  -6   8     2583.33     2392.25     63.59 o 
  -4  -6   8      534.37      507.09     21.72 o 
  -3  -6   8       21.73        2.50      5.43 o 
  -2  -6   8      346.69      301.43     11.48 o 
  -1  -6   8     1805.30     1977.01     60.30 o 
   0  -6   8        0.28       -1.31      3.62 o 
   1  -6   8     2480.62     2849.55     77.60 o 
   2  -6   8      801.89      729.76     20.11 o 
   3  -6   8      148.40      116.87      8.69 o 
   4  -6   8      288.21      315.13     16.24 o 
   5  -6   8     1133.53     1059.14     35.13 o 
   6  -6   8      354.83      372.63     19.71 o 
   7  -6   8     2389.85     2349.51     64.19 o 
   8  -6   8      191.37      196.04     16.13 o 
   9  -6   8        9.86        9.77      9.18 o 
  -8  -5   8        1.87       11.08      8.74 o 
  -7  -5   8     1078.01      976.22     35.13 o 
  -6  -5   8     2806.40     2576.67     67.55 o 
  -5  -5   8      839.54      799.24     29.05 o 
  -4  -5   8      866.64      794.68     27.75 o 
  -3  -5   8     1852.95     1711.61     46.43 o 
  -2  -5   8       66.03       73.09      9.10 o 
  -1  -5   8      174.76      136.34     24.17 o 
   0  -5   8     3054.42     3112.64     55.69 o 
   1  -5   8      116.50      117.78     17.84 o 
   2  -5   8     3166.55     3437.81     62.07 o 
   3  -5   8     1272.82     1094.95     27.37 o 
   4  -5   8      302.81      320.83     16.56 o 
   5  -5   8       82.77       43.33      8.69 o 
   6  -5   8      829.29      800.98     29.38 o 
   7  -5   8      685.74      655.67     26.83 o 
   8  -5   8       18.42       15.37      8.47 o 
   9  -5   8      230.96      243.06     18.25 o 
  10  -5   8       43.23       47.08     12.71 o 
  -9  -4   8      782.87      835.88     23.08 o 
  -8  -4   8       29.58       48.71     11.02 o 
  -7  -4   8     1148.44     1069.41     36.49 o 
  -6  -4   8     2950.58     2854.27     72.71 o 
  -5  -4   8       87.88       62.78      9.23 o 
  -4  -4   8      452.82      399.30     14.27 o 
  -3  -4   8      869.02      911.10     22.05 o 
  -2  -4   8     1018.97      949.91     21.51 o 
  -1  -4   8       16.37       13.78      4.00 o 
   0  -4   8      152.08       94.07      6.57 o 
   1  -4   8     1394.28     1578.49     31.97 o 
   2  -4   8     2223.49     2302.55     60.41 o 
   3  -4   8       23.32       30.14      6.63 o 
   4  -4   8       53.28       38.28      7.17 o 
   5  -4   8       78.54       71.63      9.23 o 
   6  -4   8     1776.36     1687.17     47.68 o 
   7  -4   8      281.03      262.13     16.73 o 
   8  -4   8      244.24      194.95     15.59 o 
   9  -4   8       28.42       37.47      9.99 o 
  10  -4   8        0.27        2.34      9.50 o 
  -9  -3   8      163.99      152.79     10.29 o 
  -8  -3   8     1651.75     1638.62     50.56 o 
  -7  -3   8     1223.14     1173.07     38.66 o 
  -6  -3   8      108.30      123.73      9.64 o 
  -5  -3   8      440.70      395.40     14.88 o 
  -4  -3   8       13.48       27.77     10.05 o 
  -3  -3   8       92.55       70.11      8.09 o 
  -2  -3   8     3303.43     3495.51     50.28 o 
  -1  -3   8     3786.95     3277.28    132.71 o 
   0  -3   8     1009.35     1040.11     18.19 o 
   1  -3   8     2349.48     2084.29     51.32 o 
   2  -3   8       10.27       22.26      5.43 o 
   3  -3   8       25.69       11.24      5.38 o 
   4  -3   8      680.21      712.36     24.87 o 
   5  -3   8     1453.96     1444.16     41.22 o 
   6  -3   8       76.76       89.87     10.15 o 
   7  -3   8      212.13      196.04     14.61 o 
   8  -3   8      349.23      353.46     19.17 o 
   9  -3   8       79.92       99.59     12.60 o 
  10  -3   8      186.37      194.84     16.62 o 
  -9  -2   8       31.98       32.22     11.76 o 
  -7  -2   8      721.38      752.75     23.44 o 
  -6  -2   8     1176.94     1231.47     30.29 o 
  -5  -2   8       80.87       59.94      6.97 o 
  -4  -2   8      177.80      232.27     11.11 o 
  -3  -2   8      390.80      432.55     13.84 o 
  -2  -2   8      111.69       96.94      7.14 o 
  -1  -2   8      138.01      118.27      8.39 o 
   0  -2   8        4.93        8.51      3.31 o 
   1  -2   8      776.93      809.25     17.57 o 
   2  -2   8      347.72      423.71     11.61 o 
   3  -2   8     3123.95     2772.74     69.89 o 
   4  -2   8      664.62      535.81     14.53 o 
   5  -2   8     1864.10     1773.96     34.79 o 
   6  -2   8     2765.10     2717.53     67.93 o 
   7  -2   8      428.44      402.55     19.22 o 
   8  -2   8       12.40       13.74      7.33 o 
   9  -2   8      320.05      300.25     18.68 o 
  10  -2   8      274.27      306.76     19.66 o 
  11  -2   8      299.84      353.46     22.54 o 
  -9  -1   8      767.20      812.49     21.84 o 
  -8  -1   8        1.76        0.34      4.20 o 
  -7  -1   8        0.97        2.96      5.50 o 
  -6  -1   8       68.61       79.96     10.75 o 
  -5  -1   8      326.21      265.90     12.87 o 
  -4  -1   8      187.44      149.84      8.83 o 
  -3  -1   8     2260.12     2320.21     43.55 o 
  -2  -1   8     1751.00     2043.42     38.37 o 
  -1  -1   8      732.33      834.33     18.79 o 
   0  -1   8        5.61       10.35      3.04 o 
   1  -1   8      693.96      712.03     16.10 o 
   2  -1   8     3053.60     3231.39     68.97 o 
   3  -1   8      842.24      811.71     18.30 o 
   4  -1   8      510.74      545.96     14.69 o 
   5  -1   8       49.04       33.90      4.95 o 
   6  -1   8       40.08       34.23      6.44 o 
   7  -1   8      764.91      777.31     27.59 o 
   8  -1   8       16.38        6.79      6.68 o 
   9  -1   8      488.38      480.97     22.97 o 
  10  -1   8      881.64      804.46     31.88 o 
  11  -1   8      252.78      264.57     19.33 o 
 -10   0   8       44.09       43.31      7.33 o 
  -9   0   8       73.73       57.79      9.38 o 
  -8   0   8      256.98      216.97      9.66 o 
  -7   0   8      118.80      111.21     17.59 o 
  -6   0   8      170.22      175.25     10.79 o 
  -5   0   8      348.72      388.38     22.35 o 
  -4   0   8      114.56      119.92      7.94 o 
  -3   0   8        2.14        1.74      3.55 o 
  -2   0   8      754.32      745.89     18.02 o 
  -1   0   8     2140.23     2409.30     42.88 o 
   0   0   8      860.54      970.70     20.26 o 
   1   0   8      344.66      293.90      9.21 o 
   2   0   8     8239.39     9219.19    145.53 o 
   3   0   8      705.66      699.68     16.43 o 
   4   0   8     2032.08     1736.51     33.28 o 
   5   0   8     1708.05     1652.13     33.00 o 
   6   0   8      914.92      842.61     21.12 o 
   7   0   8     1816.86     1804.79     49.04 o 
   8   0   8      432.79      464.84     21.02 o 
   9   0   8       98.22      118.65     12.49 o 
  10   0   8      767.08      810.27     31.71 o 
  11   0   8      389.36      442.14     24.06 o 
 -10   1   8       53.62       75.54     12.06 o 
  -9   1   8      371.34      352.86     12.45 o 
  -8   1   8      283.39      257.98     10.15 o 
  -7   1   8       61.24       35.59      4.97 o 
  -6   1   8      495.96      473.09     16.99 o 
  -5   1   8        2.45        1.60      4.16 o 
  -4   1   8       21.95       19.14      4.67 o 
  -3   1   8     1376.61     1430.62     29.70 o 
  -2   1   8     1959.37     2116.81     39.30 o 
  -1   1   8      303.85      324.18     11.24 o 
   0   1   8      921.40     1052.23     21.58 o 
   1   1   8     2446.72     2764.68     52.00 o 
   2   1   8     1605.52     1522.94     38.34 o 
   3   1   8     1233.65     1096.66     54.77 o 
   4   1   8     1788.18     1621.14     44.75 o 
   5   1   8        0.63        5.06      3.95 o 
   6   1   8      757.23      622.27     17.34 o 
   7   1   8      138.71      114.58     10.59 o 
   8   1   8      210.74      241.11     15.10 o 
   9   1   8     1507.79     1622.49     47.24 o 
  10   1   8      156.27      138.42     13.52 o 
  11   1   8       82.93       71.52     12.54 o 
 -10   2   8        0.09        5.59      7.93 o 
  -9   2   8       21.87       15.93      6.92 o 
  -8   2   8       16.66        5.42      4.46 o 
  -7   2   8      259.31      285.78      9.88 o 
  -6   2   8      607.64      577.23     13.64 o 
  -5   2   8      266.10      273.91     11.96 o 
  -4   2   8      125.07      143.28      8.71 o 
  -3   2   8      185.19      194.97      9.08 o 
  -2   2   8     3087.70     3101.52     54.24 o 
  -1   2   8     9514.41    10238.35    161.06 o 
   0   2   8       20.12       24.03      3.42 o 
   1   2   8        8.52        7.26      2.75 o 
   2   2   8       99.37      119.92      5.79 o 
   3   2   8        1.10       11.55      3.21 o 
   4   2   8       15.82       13.69      3.66 o 
   5   2   8     2653.73     2460.48     46.62 o 
   6   2   8     4776.86     4554.29     78.33 o 
   7   2   8       92.24      138.34      8.81 o 
   8   2   8      277.47      211.73     13.90 o 
   9   2   8      233.64      312.46     18.03 o 
  10   2   8      182.14      197.77     15.21 o 
  11   2   8      358.09      407.39     22.81 o 
 -10   3   8     1094.76     1115.02     39.10 o 
  -9   3   8      197.03      176.15     12.52 o 
  -8   3   8      573.83      520.94     14.30 o 
  -7   3   8        2.16        0.40      3.70 o 
  -6   3   8      324.45      323.22      9.84 o 
  -5   3   8      632.05      658.43     32.69 o 
  -4   3   8     2774.78     2776.90     73.20 o 
  -3   3   8      152.74      135.03      7.75 o 
  -2   3   8      113.86      120.52      6.85 o 
  -1   3   8       11.24        5.87      5.27 o 
   0   3   8       93.60      103.83      5.89 o 
   1   3   8     4103.48     4230.15     69.57 o 
   2   3   8     4745.13     4935.80     80.54 o 
   3   3   8     2285.41     2234.33     40.03 o 
   4   3   8      558.95      533.47     16.56 o 
   5   3   8     1126.26     1106.76     24.21 o 
   6   3   8      675.90      579.82     16.64 o 
   7   3   8       63.19       61.07      6.78 o 
   8   3   8       14.82       17.69      5.84 o 
   9   3   8       14.40       29.16      7.82 o 
  10   3   8       94.95       87.86     11.46 o 
  11   3   8       45.91       48.98     10.64 o 
  12   3   8        7.66       27.21     10.75 o 
  -9   4   8      537.35      469.36     18.96 o 
  -8   4   8      461.72      460.41     17.81 o 
  -7   4   8        4.93        1.74      3.60 o 
  -6   4   8       33.11       32.10      4.32 o 
  -5   4   8      883.41      945.92     17.47 o 
  -4   4   8      817.89      770.03     34.75 o 
  -3   4   8     4726.87     4686.22    106.25 o 
  -2   4   8     5048.68     5477.46     90.09 o 
  -1   4   8      660.21      562.78     15.99 o 
   0   4   8       79.04       75.38      4.94 o 
   1   4   8     1853.25     1983.40     61.12 o 
   2   4   8      347.66      394.62     10.52 o 
   3   4   8     3358.24     3022.46     51.88 o 
   4   4   8     3989.16     3623.75    205.97 o 
   5   4   8      164.40      144.03     11.11 o 
   6   4   8      117.00      129.69      8.02 o 
   7   4   8      699.78      738.67     20.12 o 
   8   4   8        9.90        7.69      5.07 o 
   9   4   8     1023.82     1095.35     28.33 o 
  10   4   8      811.05      775.32     25.55 o 
  11   4   8       42.63       29.16      9.83 o 
  12   4   8       19.50       36.93     11.13 o 
  -8   5   8      104.70      116.54     19.33 o 
  -7   5   8      126.39      151.13     20.36 o 
  -6   5   8      326.59      364.60     14.04 o 
  -5   5   8     1228.16     1106.88     19.46 o 
  -4   5   8       35.99       28.07      3.78 o 
  -3   5   8       40.75       45.68      3.50 o 
  -2   5   8      126.04      129.74      7.18 o 
  -1   5   8      311.58      286.87      9.17 o 
   0   5   8      109.86       98.08      5.19 o 
   1   5   8     3474.58     3301.16     55.35 o 
   2   5   8     3973.79     4141.15     68.28 o 
   3   5   8      326.24      286.85     12.54 o 
   4   5   8     1054.67      984.78     21.23 o 
   5   5   8     2029.83     1929.82     37.07 o 
   6   5   8      203.98      213.31      9.81 o 
   7   5   8      171.14      177.62     12.25 o 
   8   5   8      399.23      400.15     14.85 o 
   9   5   8      221.28      246.78     13.01 o 
  10   5   8      321.65      378.09     16.60 o 
  11   5   8      142.87      159.50     17.00 o 
  12   5   8       50.38       83.03     13.25 o 
  -8   6   8       10.62        5.59     11.73 o 
  -7   6   8      685.34      640.46     37.47 o 
  -6   6   8       94.40      145.15     19.11 o 
  -5   6   8      839.48      755.80     36.93 o 
  -4   6   8     4979.30     5150.62    139.83 o 
  -3   6   8      311.80      378.55     23.30 o 
  -2   6   8      296.75      304.64     20.80 o 
  -1   6   8      453.16      417.60     22.86 o 
   0   6   8      199.05      183.28     14.72 o 
   1   6   8     1196.15     1110.73     39.80 o 
   2   6   8     2527.26     2502.98     73.09 o 
   3   6   8      360.43      330.71     20.04 o 
   4   6   8      907.14      729.79     31.17 o 
   5   6   8       15.30        0.92      6.03 o 
   6   6   8      604.46      578.50     30.25 o 
   7   6   8       23.83       28.67     11.95 o 
   8   6   8      318.25      254.85     23.62 o 
   9   6   8      342.04      376.81     29.98 o 
  10   6   8      169.92      198.81     25.09 o 
  11   6   8      248.84      276.52     29.54 o 
  -8   7   8      152.59      177.09     23.68 o 
  -7   7   8      438.12      407.71     30.41 o 
  -6   7   8      759.80      708.61     38.01 o 
  -5   7   8       62.48       50.77     12.98 o 
  -4   7   8      981.27      838.67     38.12 o 
  -3   7   8      110.91       82.38     13.90 o 
  -2   7   8      121.74      142.11     15.75 o 
  -1   7   8      375.42      358.79     21.94 o 
   0   7   8     2213.50     2412.07     72.17 o 
   1   7   8     4194.36     4257.75    114.42 o 
   2   7   8       17.99       13.79      7.71 o 
   3   7   8      580.24      462.29     23.89 o 
   4   7   8        3.13        2.34      6.90 o 
   5   7   8       27.34       23.24      8.74 o 
   6   7   8     2786.34     2962.77     89.76 o 
   7   7   8     1508.14     1629.66     60.77 o 
   8   7   8       87.84      108.50     18.57 o 
   9   7   8     1109.89     1158.95     53.60 o 
  10   7   8       87.81      100.68     21.40 o 
  11   7   8      118.14      168.94     27.04 o 
  -7   8   8       66.42       64.13     16.62 o 
  -6   8   8      120.58      131.58     19.06 o 
  -5   8   8       58.45       85.31     16.35 o 
  -4   8   8      516.87      477.39     29.38 o 
  -3   8   8     1014.04      971.33     41.71 o 
  -2   8   8      460.28      425.74     25.85 o 
  -1   8   8      146.30      116.97     13.68 o 
   0   8   8      821.54      693.41     31.22 o 
   1   8   8     1083.19     1123.82     41.98 o 
   2   8   8       31.68       27.26      8.85 o 
   3   8   8       50.36       51.26     10.75 o 
   4   8   8        4.78       -3.31      6.84 o 
   5   8   8     1142.23     1025.04     41.76 o 
   6   8   8        0.76        0.98      7.93 o 
   7   8   8      211.67      208.69     21.29 o 
   8   8   8      426.76      392.73     30.03 o 
   9   8   8      374.36      438.88     33.51 o 
  10   8   8      451.28      475.16     36.66 o 
  -7   9   8      559.19      565.74     36.98 o 
  -6   9   8       23.48       33.40     13.47 o 
  -5   9   8      152.31      184.69     21.18 o 
  -4   9   8      222.44      230.85     22.10 o 
  -3   9   8      689.45      660.82     34.32 o 
  -2   9   8       37.10       49.31     12.27 o 
  -1   9   8      643.98      620.27     19.96 o 
   0   9   8      369.89      368.61     22.59 o 
   1   9   8      358.54      369.05     23.02 o 
   2   9   8      205.55      189.30     17.05 o 
   3   9   8       33.05       25.96      9.29 o 
   4   9   8      540.11      570.30     29.60 o 
   5   9   8     1199.91     1278.69     49.53 o 
   6   9   8      870.51      799.30     38.34 o 
   7   9   8        3.52       -2.88      8.74 o 
   8   9   8       40.99       34.27     14.66 o 
   9   9   8        3.58      -11.24     11.24 o 
  10   9   8      199.37      199.51     27.91 o 
  -6  10   8       36.05       27.59     13.85 o 
  -5  10   8      338.62      308.45     27.04 o 
  -4  10   8       20.27       30.41     12.54 o 
  -3  10   8      342.94      368.67     26.55 o 
  -2  10   8      581.45      622.32     33.02 o 
  -1  10   8       38.18       39.28     11.89 o 
   0  10   8     1716.32     1517.69     53.60 o 
   1  10   8     2556.59     2636.40     80.91 o 
   2  10   8       12.40        3.86      8.53 o 
   3  10   8      290.76      314.58     22.10 o 
   4  10   8       40.84       55.66     11.73 o 
   5  10   8        3.36       -3.69      8.69 o 
   6  10   8      384.07      408.20     27.75 o 
   7  10   8      199.94      265.65     25.09 o 
   8  10   8      272.93      260.66     26.17 o 
   9  10   8       50.27       59.08     17.76 o 
  -6  11   8      205.40      199.08     24.17 o 
  -5  11   8        3.93       16.73     13.20 o 
  -4  11   8      308.47      313.33     26.66 o 
  -3  11   8        5.81        2.17     11.62 o 
  -2  11   8      186.92      137.17     18.08 o 
  -1  11   8      147.92      121.91     10.74 o 
   0  11   8      255.70      248.59     13.80 o 
   1  11   8      576.39      616.73     32.04 o 
   2  11   8      128.05      141.52     16.51 o 
   3  11   8      696.93      679.18     33.45 o 
   4  11   8      217.59      183.22     18.84 o 
   5  11   8     1451.27     1445.03     55.34 o 
   6  11   8      709.62      852.41     41.49 o 
   7  11   8        0.75        4.89     10.48 o 
   8  11   8     1079.71     1241.39     57.29 o 
   9  11   8      638.82      673.31     43.39 o 
  -5  12   8       42.37       50.83     16.89 o 
  -4  12   8      227.42      269.56     26.07 o 
  -3  12   8      501.47      601.52     36.06 o 
  -2  12   8       65.26      116.92     17.70 o 
  -1  12   8      473.29      525.94     28.84 o 
   0  12   8     1070.24      939.22     28.60 o 
   1  12   8      248.61      248.98     21.56 o 
   2  12   8       77.01       86.99     14.50 o 
   3  12   8        8.61       20.64     10.59 o 
   4  12   8      688.74      679.50     34.97 o 
   5  12   8      131.21      119.41     17.16 o 
   6  12   8       55.22       71.46     15.69 o 
   7  12   8       95.29       75.86     17.16 o 
   8  12   8      144.82      150.96     22.70 o 
  -4  13   8        3.98        4.02     13.36 o 
  -3  13   8       35.15       29.87     14.50 o 
  -2  13   8      624.95      729.25     38.83 o 
  -1  13   8      112.59       89.45     12.19 o 
   0  13   8      309.47      317.96     17.07 o 
   1  13   8      357.68      315.33     16.40 o 
   2  13   8      133.31      118.33     17.11 o 
   3  13   8      101.73      101.60     16.24 o 
   4  13   8     1022.52      908.72     41.76 o 
   5  13   8      456.57      491.72     31.06 o 
   6  13   8        4.51        3.75     10.92 o 
   7  13   8      283.57      363.29     29.54 o 
  -2  14   8      127.87      133.21     20.47 o 
  -1  14   8     1032.67     1136.59     49.53 o 
   0  14   8      634.70      627.54     24.46 o 
   1  14   8       48.38       51.55     11.97 o 
   2  14   8       62.62       59.07      9.77 o 
   3  14   8        4.03        2.50      9.50 o 
   4  14   8       68.47       65.44     14.82 o 
   5  14   8     1166.87      992.78     46.05 o 
   6  14   8      462.37      538.42     34.10 o 
  -1  15   8       98.97      149.44     19.88 o 
   0  15   8      360.73      333.26     26.45 o 
   1  15   8       35.13       97.91     17.05 o 
   2  15   8        8.33       11.80      8.44 o 
   3  15   8      372.35      375.62     28.02 o 
   4  15   8      105.83      100.03     17.43 o 
   5  15   8       50.08       57.94     15.42 o 
  -1 -13   9       20.60       17.65     13.85 o 
   0 -13   9      257.73      224.55     25.20 o 
  -4 -12   9      415.28      500.19     26.39 o 
  -3 -12   9      674.42      704.65     30.63 o 
  -2 -12   9       27.39       13.03      8.74 o 
  -1 -12   9       19.37       25.25      7.35 o 
   0 -12   9       23.11       14.64      7.34 o 
   1 -12   9        1.72        0.48      6.25 o 
   2 -12   9       95.66      123.31     11.67 o 
   3 -12   9      321.94      274.94     20.04 o 
   4 -12   9        9.85       18.57     10.26 o 
  -5 -11   9       29.04       25.90     10.59 o 
  -4 -11   9      160.87      245.45     18.14 o 
  -3 -11   9       17.94       -0.54      7.28 o 
  -2 -11   9      400.11      450.99     22.97 o 
  -1 -11   9      545.98      568.56     20.22 o 
   0 -11   9      430.55      401.03     17.33 o 
   1 -11   9       82.49      115.60     10.55 o 
   2 -11   9      194.07      164.23     12.25 o 
   3 -11   9        0.72        1.23      9.10 o 
   4 -11   9      383.48      369.29     17.90 o 
   5 -11   9      286.64      323.33     21.18 o 
  -6 -10   9      139.89      167.47     16.62 o 
  -5 -10   9       84.80       77.65     12.54 o 
  -4 -10   9      120.90       98.34     13.03 o 
  -3 -10   9      721.44      722.68     29.43 o 
  -2 -10   9      637.21      633.94     26.77 o 
  -1 -10   9      215.41      247.62     34.89 o 
   0 -10   9      740.08      689.86     22.05 o 
   1 -10   9        7.44        6.83      8.88 o 
   2 -10   9        4.18        0.04      5.34 o 
   3 -10   9       13.66       23.78      7.36 o 
   4 -10   9      409.18      420.68     28.13 o 
   5 -10   9       39.66       47.42      8.81 o 
   6 -10   9      137.96      168.07     16.29 o 
  -7  -9   9       83.87       59.46     12.22 o 
  -6  -9   9       63.10       65.44     12.11 o 
  -5  -9   9       84.60       71.46     11.73 o 
  -4  -9   9        7.35       10.15      7.60 o 
  -3  -9   9      687.00      585.67     25.41 o 
  -2  -9   9      414.07      445.07     21.61 o 
  -1  -9   9      359.67      349.18     14.85 o 
   0  -9   9      244.82      209.25     11.96 o 
   1  -9   9       16.45        8.04      6.57 o 
   2  -9   9       25.04       17.93      6.41 o 
   3  -9   9      156.47      149.85     11.28 o 
   4  -9   9      595.05      544.90     20.20 o 
   5  -9   9      220.74      237.65     15.12 o 
   6  -9   9        1.18       -2.23      7.82 o 
   7  -9   9       19.45       31.50     10.64 o 
  -7  -8   9        8.50       -7.33      7.33 o 
  -6  -8   9       77.86       52.51     11.30 o 
  -5  -8   9      348.88      371.00     20.69 o 
  -4  -8   9     3137.63     2935.83     76.03 o 
  -3  -8   9     1253.08     1225.86     39.15 o 
  -2  -8   9     1018.17      955.86     32.80 o 
  -1  -8   9      387.33      394.65     22.67 o 
   0  -8   9       21.88       45.04      6.84 o 
   1  -8   9      256.39      298.14     16.62 o 
   2  -8   9     1312.82     1533.66     35.43 o 
   3  -8   9       42.49       29.34      8.88 o 
   4  -8   9      408.83      401.52     16.65 o 
   5  -8   9      284.07      258.27     15.59 o 
   6  -8   9       22.19       16.94      8.63 o 
   7  -8   9       85.30      102.58     13.09 o 
   8  -8   9      728.99      749.50     32.47 o 
  -8  -7   9       38.34       44.37     11.57 o 
  -7  -7   9       20.84       20.09      9.39 o 
  -6  -7   9       75.06       79.01     11.89 o 
  -5  -7   9      261.62      250.34     17.05 o 
  -4  -7   9      630.87      625.64     25.96 o 
  -3  -7   9      854.22      737.66     27.69 o 
  -2  -7   9       83.10       92.86     10.37 o 
  -1  -7   9        5.75        8.83      4.65 o 
   0  -7   9      249.77      210.28     10.68 o 
   1  -7   9      342.72      369.86     14.19 o 
   2  -7   9        3.53        3.59     10.59 o 
   3  -7   9     1690.83     1620.11     39.45 o 
   4  -7   9     1730.90     1596.17     52.16 o 
   5  -7   9       33.93       17.11      8.15 o 
   6  -7   9       22.01        6.95      7.55 o 
   7  -7   9        7.27        7.98      8.15 o 
   8  -7   9       59.08       83.36     12.82 o 
  -8  -6   9      213.87      232.96     18.46 o 
  -7  -6   9        6.74        7.98      8.20 o 
  -6  -6   9     1716.99     1668.92     50.34 o 
  -5  -6   9     1677.54     1674.46     49.80 o 
  -4  -6   9       95.15       84.88     10.53 o 
  -3  -6   9      775.71      759.33     27.64 o 
  -2  -6   9       81.88      121.64     10.81 o 
  -1  -6   9      388.70      340.09     18.25 o 
   0  -6   9     2501.68     2386.59     46.22 o 
   1  -6   9     1139.74     1081.96     26.04 o 
   2  -6   9        2.84        4.53      4.50 o 
   3  -6   9      781.33      695.52     33.29 o 
   4  -6   9      137.93      127.40     11.89 o 
   5  -6   9      149.52      124.95     12.49 o 
   6  -6   9      534.80      497.70     23.51 o 
   7  -6   9      965.79      961.56     35.08 o 
   8  -6   9       35.03       45.51     10.86 o 
   9  -6   9        5.86       10.81     10.15 o 
  -8  -5   9        4.27        8.69      9.23 o 
  -7  -5   9      432.81      432.91     22.92 o 
  -6  -5   9        8.60        6.19      7.28 o 
  -5  -5   9     1651.65     1693.30     49.36 o 
  -4  -5   9     3301.87     3422.99     83.57 o 
  -3  -5   9      571.93      561.29     22.54 o 
  -2  -5   9     1345.26     1303.51     38.18 o 
  -1  -5   9       35.84       46.78      5.86 o 
   0  -5   9     1730.61     1388.47     30.02 o 
   1  -5   9     1042.56      945.83     23.70 o 
   2  -5   9     2772.58     2460.66     47.64 o 
   3  -5   9      463.48      545.48     22.16 o 
   4  -5   9       36.43       22.75      7.28 o 
   5  -5   9      100.55       86.78     10.59 o 
   6  -5   9      337.81      327.34     18.73 o 
   7  -5   9      743.23      653.60     27.42 o 
   8  -5   9     1106.87     1032.37     36.87 o 
   9  -5   9        2.02        5.65      8.47 o 
  -8  -4   9      109.29       80.37     12.71 o 
  -7  -4   9      704.68      629.65     27.26 o 
  -6  -4   9      248.83      282.71     17.21 o 
  -5  -4   9      306.37      319.20     17.76 o 
  -4  -4   9      209.19      199.13     13.63 o 
  -3  -4   9        1.57       -0.87      4.89 o 
  -2  -4   9        7.09       11.62      5.81 o 
  -1  -4   9      667.95      606.45     16.59 o 
   0  -4   9      620.11      638.03     17.31 o 
   1  -4   9     1129.75      989.45     23.27 o 
   2  -4   9      127.33      139.89     10.59 o 
   3  -4   9     2188.08     1769.38     47.84 o 
   4  -4   9      533.86      586.59     22.86 o 
   5  -4   9       12.38       -3.86      5.65 o 
   6  -4   9      718.24      639.70     25.69 o 
   7  -4   9     1241.08     1162.21     38.28 o 
   8  -4   9       20.88       18.79      8.74 o 
   9  -4   9      113.19      105.35     13.20 o 
  10  -4   9        9.66       11.84     10.37 o 
  -9  -3   9      234.10      219.99     19.50 o 
  -8  -3   9      370.30      388.00     22.10 o 
  -7  -3   9      646.85      629.71     26.88 o 
  -6  -3   9      956.19      867.06     39.15 o 
  -5  -3   9      135.59      119.34      9.27 o 
  -4  -3   9      647.80      645.17     67.80 o 
  -3  -3   9      468.26      470.31     15.08 o 
  -2  -3   9       11.62       10.02      4.15 o 
  -1  -3   9      761.36      658.22     22.86 o 
   0  -3   9     2604.23     2984.87     70.65 o 
   1  -3   9       87.57       69.02      7.28 o 
   2  -3   9       49.13       77.98      8.15 o 
   3  -3   9      892.47      793.87     26.12 o 
   4  -3   9     1776.76     1713.89     46.32 o 
   5  -3   9      169.73      119.03     10.75 o 
   6  -3   9      183.78      183.60     13.79 o 
   7  -3   9       21.24       26.83      8.04 o 
   8  -3   9      499.01      482.82     23.13 o 
   9  -3   9       96.25      108.77     13.25 o 
  10  -3   9       34.60       16.40      9.50 o 
  -9  -2   9      188.98      182.91     11.58 o 
  -8  -2   9      191.44      165.74     15.53 o 
  -7  -2   9      481.93      450.15     18.03 o 
  -6  -2   9      262.41      271.68     20.61 o 
  -5  -2   9       13.90       17.53      5.92 o 
  -4  -2   9      377.78      337.46     13.27 o 
  -3  -2   9       93.30       69.44      6.57 o 
  -2  -2   9     1451.36     1377.70     28.80 o 
  -1  -2   9     2023.18     1865.14     35.52 o 
   0  -2   9      527.22      557.01     41.84 o 
   1  -2   9      195.05      197.13     21.34 o 
   2  -2   9      159.48      178.59      7.81 o 
   3  -2   9      378.56      346.19     15.59 o 
   4  -2   9     1512.76     1392.30     39.04 o 
   5  -2   9      975.03      808.91     27.53 o 
   6  -2   9        7.80       12.44      6.35 o 
   7  -2   9        7.55        9.29      6.90 o 
   8  -2   9       53.42       48.28     10.26 o 
   9  -2   9       94.71       79.12     11.57 o 
  10  -2   9      195.15      190.23     16.62 o 
  -9  -1   9       14.78       22.63      6.76 o 
  -8  -1   9      177.95      138.91     20.85 o 
  -7  -1   9       34.68       37.95      7.54 o 
  -6  -1   9      959.18      908.95     26.39 o 
  -5  -1   9     4248.96     4089.92     73.78 o 
  -4  -1   9      144.90       90.41      8.66 o 
  -3  -1   9      895.58      804.97     20.55 o 
  -2  -1   9      126.77      127.76      7.53 o 
  -1  -1   9       10.17       16.19      6.65 o 
   0  -1   9     2715.75     2879.97     50.47 o 
   1  -1   9     5120.53     5276.40     86.12 o 
   2  -1   9      286.74      290.31      9.96 o 
   3  -1   9        1.02        3.96      3.34 o 
   4  -1   9       23.85       34.39      4.82 o 
   5  -1   9       67.70       68.40      6.30 o 
   6  -1   9       46.60       68.27      6.76 o 
   7  -1   9      692.08      639.52     18.96 o 
   8  -1   9      781.25      630.58     25.63 o 
   9  -1   9        7.59       11.73      8.25 o 
  10  -1   9        0.59       -4.13      7.93 o 
  11  -1   9       32.63       54.90     12.60 o 
  -9   0   9      428.23      449.90     20.35 o 
  -8   0   9      953.48      872.38     19.85 o 
  -7   0   9       14.74       11.64     13.09 o 
  -6   0   9       69.07       76.93     16.94 o 
  -5   0   9      100.67      131.01      9.17 o 
  -4   0   9      565.78      623.80     18.18 o 
  -3   0   9        4.34        1.32      4.53 o 
  -2   0   9      209.57      129.73      7.60 o 
  -1   0   9     4165.99     4370.04     73.45 o 
   0   0   9     5611.86     6109.00     99.26 o 
   1   0   9     4600.47     4870.43     80.29 o 
   2   0   9     1602.62     1682.05     39.97 o 
   3   0   9      120.80       92.52      6.10 o 
   4   0   9      759.51      597.13     81.81 o 
   5   0   9       58.68       49.99      6.54 o 
   6   0   9      977.76      961.30     25.33 o 
   7   0   9       33.37       27.64      5.81 o 
   8   0   9      863.48      809.47     22.53 o 
   9   0   9      269.93      252.46     17.00 o 
  10   0   9       88.30      118.33     13.41 o 
  11   0   9       70.18       55.17     12.00 o 
  -9   1   9      343.88      335.21     12.57 o 
  -8   1   9        6.27        4.47      4.64 o 
  -7   1   9     1145.68     1135.71     22.43 o 
  -6   1   9     1600.57     1738.78     45.29 o 
  -5   1   9       92.79      100.96      8.37 o 
  -4   1   9       23.22       21.36      5.02 o 
  -3   1   9      686.89      688.07     18.39 o 
  -2   1   9     2504.97     2511.48     67.77 o 
  -1   1   9     5080.05     5425.71     89.66 o 
   0   1   9     2697.07     2959.75     51.54 o 
   1   1   9      150.75      125.57     18.73 o 
   2   1   9     1101.22     1093.10     22.80 o 
   3   1   9     1893.31     1865.38     35.15 o 
   4   1   9      879.07      792.14     19.11 o 
   5   1   9     1962.23     1965.21     38.04 o 
   6   1   9     1607.18     1573.59     32.96 o 
   7   1   9      190.81      196.03     11.19 o 
   8   1   9       15.88       21.55      6.24 o 
   9   1   9      184.00      204.76     17.19 o 
  10   1   9       37.53       39.32      9.99 o 
  11   1   9      420.17      475.87     24.93 o 
  -9   2   9      411.30      406.95     16.05 o 
  -8   2   9      597.18      524.92     14.42 o 
  -7   2   9        0.29        0.15      3.71 o 
  -6   2   9      114.88      111.72      9.72 o 
  -5   2   9      153.45      176.30     14.34 o 
  -4   2   9       84.81       84.26     11.89 o 
  -3   2   9      256.60      195.61      9.56 o 
  -2   2   9     2161.15     1995.96    159.41 o 
  -1   2   9     5252.90     5560.09     91.30 o 
   0   2   9      180.40      185.98      7.92 o 
   1   2   9     5442.91     5539.10    136.47 o 
   2   2   9      111.82       95.52      5.84 o 
   3   2   9      284.45      320.36     10.47 o 
   4   2   9     3976.48     3547.78     61.48 o 
   5   2   9      516.83      473.97     14.25 o 
   6   2   9      859.51      873.98     21.76 o 
   7   2   9     1950.13     1942.27     39.83 o 
   8   2   9       89.39       75.40      7.81 o 
   9   2   9       40.37       58.33      8.12 o 
  10   2   9      461.01      548.77     19.97 o 
  11   2   9      214.18      255.23     19.11 o 
  -9   3   9       83.38       84.97     12.76 o 
  -8   3   9       44.67       54.38      5.80 o 
  -7   3   9       48.23       32.44      5.09 o 
  -6   3   9       59.50       51.91      8.77 o 
  -5   3   9      186.32      175.54     10.23 o 
  -4   3   9     1140.67     1108.33     31.71 o 
  -3   3   9     4251.12     4021.58     73.42 o 
  -2   3   9     5461.04     5580.93     92.44 o 
  -1   3   9      731.43      819.45     18.86 o 
   0   3   9       88.03       97.96      7.98 o 
   1   3   9      305.87      369.14     10.75 o 
   2   3   9      417.34      439.70     16.59 o 
   3   3   9        3.84        8.77      3.25 o 
   4   3   9      172.80      131.15      7.36 o 
   5   3   9     1073.01      920.13     35.51 o 
   6   3   9     2003.95     2054.15     40.37 o 
   7   3   9      186.39      206.39     10.78 o 
   8   3   9        4.97        0.93      4.94 o 
   9   3   9      101.98       98.79      9.58 o 
  10   3   9      390.28      421.86     17.72 o 
  11   3   9      392.09      418.09     18.85 o 
  -9   4   9      934.48     1006.74     34.92 o 
  -8   4   9       77.39       83.81      9.22 o 
  -7   4   9      654.71      614.95     20.51 o 
  -6   4   9       14.55       14.33      3.79 o 
  -5   4   9       24.96       17.53      3.79 o 
  -4   4   9     1969.22     1870.80     38.20 o 
  -3   4   9     4538.61     4273.01     73.74 o 
  -2   4   9      824.57      778.54     18.66 o 
  -1   4   9      667.13      584.99     14.82 o 
   0   4   9       58.25       49.41      4.38 o 
   1   4   9       11.67       16.35      3.25 o 
   2   4   9     2243.78     2322.88     41.32 o 
   3   4   9     3498.74     3665.80     62.24 o 
   4   4   9        9.43        2.96      3.30 o 
   5   4   9     2382.69     2128.37     51.05 o 
   6   4   9      499.81      424.13     39.83 o 
   7   4   9       75.85       71.64      7.27 o 
   8   4   9      368.39      451.58     19.47 o 
   9   4   9      870.84      864.50     24.96 o 
  10   4   9       11.30       16.40      7.29 o 
  11   4   9       63.72       69.82     10.16 o 
  12   4   9        0.61       -0.11      9.88 o 
  -8   5   9      146.33      170.41     23.02 o 
  -7   5   9       60.81       68.53     17.21 o 
  -6   5   9       31.74       21.12     12.33 o 
  -5   5   9       17.73       12.00     10.43 o 
  -4   5   9       11.61        9.72      8.91 o 
  -3   5   9     4304.71     4419.14    121.97 o 
  -2   5   9     4178.80     4279.31    116.54 o 
  -1   5   9      105.96       86.02     11.89 o 
   0   5   9      415.77      444.80     22.97 o 
   1   5   9      154.33      123.11     12.71 o 
   2   5   9       72.09       87.97     11.13 o 
   3   5   9     2913.25     2825.27     80.86 o 
   4   5   9      538.15      496.72     25.25 o 
   5   5   9       67.69       70.65     11.84 o 
   6   5   9       25.10       17.09      4.66 o 
   7   5   9      681.14      762.13     50.29 o 
   8   5   9      660.21      640.49     19.77 o 
   9   5   9      673.33      706.24     38.91 o 
  10   5   9     2353.40     2635.15     91.77 o 
  11   5   9      239.74      269.73     28.89 o 
  -8   6   9       25.16       45.72     16.35 o 
  -7   6   9      241.11      278.04     26.50 o 
  -6   6   9      951.99      927.89     44.37 o 
  -5   6   9      186.79      216.56     21.29 o 
  -4   6   9       60.07       44.37     12.06 o 
  -3   6   9      102.07      107.58     15.21 o 
  -2   6   9       96.90       87.59     13.25 o 
  -1   6   9        8.72        9.67      7.55 o 
   0   6   9      502.61      440.40     23.51 o 
   1   6   9      744.98      741.19     31.55 o 
   2   6   9      449.15      446.32     23.24 o 
   3   6   9      407.36      391.42     22.32 o 
   4   6   9       97.98      118.00     13.85 o 
   5   6   9     1778.32     1674.79     56.91 o 
   6   6   9      441.72      453.87     27.10 o 
   7   6   9      529.41      491.02     29.98 o 
   8   6   9      261.07      248.17     23.68 o 
   9   6   9       61.94       79.23     17.81 o 
  10   6   9       21.39       31.17     14.72 o 
  11   6   9       35.33       73.47     20.36 o 
  -7   7   9       18.99       17.87     12.22 o 
  -6   7   9       21.27       15.75     10.97 o 
  -5   7   9      504.40      491.40     30.46 o 
  -4   7   9      553.15      590.12     32.75 o 
  -3   7   9     1329.11     1235.41     48.66 o 
  -2   7   9      204.15      148.90     16.62 o 
  -1   7   9        1.67        6.41      7.22 o 
   0   7   9       23.01       37.31      9.83 o 
   1   7   9       30.78       16.24      7.49 o 
   2   7   9     1023.58      947.06     37.42 o 
   3   7   9       47.38       56.96     11.35 o 
   4   7   9      100.10       76.68     12.22 o 
   5   7   9      235.91      228.67     19.22 o 
   6   7   9      183.24      182.24     18.95 o 
   7   7   9        1.73        2.50      8.63 o 
   8   7   9      228.72      254.58     25.14 o 
   9   7   9       30.30       25.20     14.23 o 
  10   7   9      360.27      393.16     33.23 o 
  -7   8   9      231.03      216.78     24.87 o 
  -6   8   9      133.03      122.73     19.06 o 
  -5   8   9      265.85      301.55     25.52 o 
  -4   8   9      549.42      587.41     33.56 o 
  -3   8   9      135.46      168.56     18.25 o 
  -2   8   9      117.19      171.87     18.63 o 
  -1   8   9       67.35       90.85     13.25 o 
   0   8   9       27.42       31.99      9.72 o 
   1   8   9      893.19      793.22     34.81 o 
   2   8   9     1451.13     1461.32     51.05 o 
   3   8   9      122.82      131.52     15.21 o 
   4   8   9      395.12      393.32     24.06 o 
   5   8   9     1436.71     1408.05     52.62 o 
   6   8   9      159.47      176.92     19.17 o 
   7   8   9      367.26      258.65     24.17 o 
   8   8   9       79.75       95.96     18.79 o 
   9   8   9       41.78       47.30     16.51 o 
  10   8   9       41.24       58.92     18.95 o 
  -6   9   9       93.94       64.51     16.56 o 
  -5   9   9       51.03       42.74     14.12 o 
  -4   9   9      256.94      277.11     23.57 o 
  -3   9   9      793.86      887.11     41.65 o 
  -2   9   9        5.96       18.03     10.86 o 
  -1   9   9        6.86       15.69      8.96 o 
   0   9   9       72.79       91.61     13.74 o 
   1   9   9        7.04       19.82      9.18 o 
   2   9   9      373.88      335.38     22.48 o 
   3   9   9     1697.66     1729.25     59.52 o 
   4   9   9      353.91      351.18     23.57 o 
   5   9   9      234.78      247.46     21.56 o 
   6   9   9       41.60       31.39     11.89 o 
   7   9   9        2.35       11.08     10.64 o 
   8   9   9      126.95      145.15     20.96 o 
   9   9   9      622.91      702.26     43.12 o 
  -6  10   9      767.50      877.17     46.21 o 
  -5  10   9       16.17       30.90     12.60 o 
  -4  10   9      110.79      135.71     19.66 o 
  -3  10   9      135.73      135.49     19.11 o 
  -2  10   9       49.69       65.92     14.72 o 
  -1  10   9        3.54        9.82      6.07 o 
   0  10   9      495.24      529.52     29.49 o 
   1  10   9      490.11      452.51     27.26 o 
   2  10   9      151.21      109.59     14.88 o 
   3  10   9       70.85       71.74     13.41 o 
   4  10   9       19.01       14.12      9.99 o 
   5  10   9      590.66      600.93     32.96 o 
   6  10   9      675.51      604.40     34.54 o 
   7  10   9      369.19      379.86     28.84 o 
   8  10   9        2.26       -7.01     11.46 o 
   9  10   9      257.06      378.77     32.20 o 
  -5  11   9      622.22      614.23     38.56 o 
  -4  11   9      720.92      843.50     43.66 o 
  -3  11   9       23.25       35.95     14.66 o 
  -2  11   9        2.72       -8.58      8.58 o 
  -1  11   9       52.72       57.51      8.74 o 
   0  11   9       15.10        2.06      8.58 o 
   1  11   9     1929.26     1891.68     65.38 o 
   2  11   9     1729.63     1620.27     58.49 o 
   3  11   9       42.88       29.81     11.13 o 
   4  11   9      262.55      241.06     21.72 o 
   5  11   9       33.13       21.67     11.19 o 
   6  11   9      261.77      243.12     23.40 o 
   7  11   9      858.83      726.53     40.13 o 
   8  11   9      668.18      705.08     42.09 o 
  -4  12   9      117.26      134.73     21.29 o 
  -3  12   9      137.56      160.96     22.32 o 
  -2  12   9        1.89        7.17     11.30 o 
  -1  12   9       72.60       96.34     17.11 o 
   0  12   9      328.14      314.77     16.16 o 
   1  12   9       62.66       36.33     12.49 o 
   2  12   9      381.30      370.62     25.31 o 
   3  12   9      197.35      155.20     18.35 o 
   4  12   9      127.90      154.82     18.52 o 
   5  12   9       98.99      118.87     17.92 o 
   6  12   9      594.67      540.22     33.89 o 
   7  12   9      301.90      342.17     29.05 o 
   8  12   9      359.18      308.17     30.08 o 
  -3  13   9      109.25       97.80     19.55 o 
  -2  13   9      131.17      144.88     20.47 o 
  -1  13   9      206.37      174.80     21.50 o 
   0  13   9      861.62      861.04     28.34 o 
   1  13   9      974.59      967.73     29.91 o 
   2  13   9        1.20        9.83     10.59 o 
   3  13   9        2.35        5.65      9.99 o 
   4  13   9       35.11       59.14     14.28 o 
   5  13   9      240.07      243.77     23.95 o 
   6  13   9      231.84      197.23     22.59 o 
   7  13   9      147.38      118.60     20.64 o 
  -2  14   9      519.96      494.38     34.32 o 
  -1  14   9      224.84      193.81     23.46 o 
   0  14   9      409.53      398.69     29.70 o 
   1  14   9      536.95      527.74     22.31 o 
   2  14   9       36.54       32.24      9.05 o 
   3  14   9       64.22      122.08     18.46 o 
   4  14   9      404.11      397.56     28.35 o 
   5  14   9      746.57      696.61     38.34 o 
   1  15   9      199.22      206.74     23.57 o 
   2  15   9        3.26        2.17     11.19 o 
   3  15   9       64.92       61.53     16.35 o 
  -3 -12  10       35.56       38.99     11.62 o 
  -2 -12  10        1.43       -1.95      8.42 o 
  -1 -12  10       16.13       30.84     10.59 o 
   0 -12  10      137.05      163.67     21.61 o 
   1 -12  10     1343.62     1302.56     44.77 o 
   2 -12  10      356.85      334.51     21.78 o 
   3 -12  10       11.93       14.44     10.10 o 
  -4 -11  10       26.77       14.77      9.45 o 
  -3 -11  10      385.95      317.51     20.69 o 
  -2 -11  10     1443.01     1704.11     53.00 o 
  -1 -11  10      290.91      335.49     20.31 o 
   0 -11  10       46.62       64.84      9.22 o 
   1 -11  10      181.83      177.76     12.81 o 
   2 -11  10       13.93       10.71      8.63 o 
   3 -11  10       27.03       37.41      9.42 o 
   4 -11  10      186.23      179.85     17.32 o 
  -5 -10  10      273.51      254.20     19.22 o 
  -4 -10  10       10.15       21.40      9.29 o 
  -3 -10  10      318.91      297.21     19.60 o 
  -2 -10  10       18.67       14.82      8.09 o 
  -1 -10  10     1316.43     1285.70     42.47 o 
   0 -10  10      403.07      397.54     16.91 o 
   1 -10  10        2.58        2.92      5.88 o 
   2 -10  10       13.45       13.30      6.66 o 
   3 -10  10      263.72      272.18     18.06 o 
   4 -10  10       62.55       45.67      8.91 o 
   5 -10  10      848.01      865.68     28.06 o 
  -6  -9  10        4.92        5.81      8.69 o 
  -5  -9  10        2.68        1.90      7.55 o 
  -4  -9  10     1230.75     1362.87     44.86 o 
  -3  -9  10     2438.53     2487.39     67.99 o 
  -2  -9  10      379.41      326.96     19.33 o 
  -1  -9  10      180.79      157.81     10.59 o 
   0  -9  10      399.18      436.44     17.12 o 
   1  -9  10      112.29      128.51     10.52 o 
   2  -9  10       35.28       51.74      8.47 o 
   3  -9  10      159.54      178.75     14.15 o 
   4  -9  10        1.77        6.42      6.21 o 
   5  -9  10       16.16        6.19      7.82 o 
   6  -9  10      137.45      149.88     15.80 o 
  -6  -8  10        6.01       -4.24      7.98 o 
  -5  -8  10       16.26       20.15      8.47 o 
  -4  -8  10       51.04       50.12     10.53 o 
  -3  -8  10      721.77      778.94     30.19 o 
  -2  -8  10     1378.49     1353.80     42.68 o 
  -1  -8  10        2.27        0.56     12.87 o 
   0  -8  10      205.32      197.31     11.46 o 
   1  -8  10      708.21      688.57     21.32 o 
   2  -8  10      374.94      429.21     17.08 o 
   3  -8  10      701.41      669.29     21.84 o 
   4  -8  10     1314.17     1318.48     49.93 o 
   5  -8  10       63.69       92.48     12.87 o 
   6  -8  10      129.82      126.37     14.23 o 
   7  -8  10       58.21       54.47     11.68 o 
  -7  -7  10        5.75       -3.48      7.98 o 
  -6  -7  10        7.88        5.43      8.15 o 
  -5  -7  10      308.40      249.64     17.54 o 
  -4  -7  10     1509.46     1505.36     46.48 o 
  -3  -7  10     1529.61     1563.41     46.86 o 
  -2  -7  10      216.76      194.03     14.39 o 
  -1  -7  10     1091.23     1051.38     26.31 o 
   0  -7  10      603.07      651.08     19.85 o 
   1  -7  10        2.96        6.47      5.00 o 
   2  -7  10       82.24       60.31      7.66 o 
   3  -7  10      113.87      100.14      9.27 o 
   4  -7  10       66.30       42.57      9.34 o 
   5  -7  10       62.04       72.98     11.13 o 
   6  -7  10        7.15       11.08      8.42 o 
   7  -7  10       12.29        8.69      8.69 o 
   8  -7  10      474.23      498.67     26.07 o 
  -7  -6  10      455.02      425.91     23.95 o 
  -6  -6  10        1.72        3.04      7.60 o 
  -5  -6  10      854.91      786.10     31.01 o 
  -4  -6  10     1363.55     1327.62     41.92 o 
  -3  -6  10      309.12      267.77     16.35 o 
  -2  -6  10        3.05        9.56      6.08 o 
  -1  -6  10        2.37       -0.19      4.33 o 
   0  -6  10       97.15       72.09      7.32 o 
   1  -6  10        0.28       -1.67      6.00 o 
   2  -6  10        6.27        9.33      7.28 o 
   3  -6  10      361.85      303.50     17.38 o 
   4  -6  10      378.60      369.65     19.98 o 
   5  -6  10      449.84      467.72     23.02 o 
   6  -6  10      125.95      133.42     13.52 o 
   7  -6  10       20.67       28.94      9.67 o 
   8  -6  10        7.20        8.20      8.74 o 
  -8  -5  10      180.11      229.49     18.79 o 
  -7  -5  10       20.31        8.74      8.47 o 
  -6  -5  10      649.45      567.80     25.96 o 
  -5  -5  10      628.54      559.17     25.14 o 
  -4  -5  10       95.98      111.97     11.57 o 
  -3  -5  10      629.25      644.48     25.31 o 
  -2  -5  10      461.25      475.92     20.80 o 
  -1  -5  10      282.01      293.75     15.15 o 
   0  -5  10     2045.60     2010.06     53.33 o 
   1  -5  10     1200.01     1223.76     37.42 o 
   2  -5  10       46.48       33.83      7.60 o 
   3  -5  10      449.23      404.94     19.39 o 
   4  -5  10       97.83       69.89      9.83 o 
   5  -5  10       61.09       55.44      9.72 o 
   6  -5  10      583.62      567.15     25.20 o 
   7  -5  10      559.16      562.64     25.90 o 
   8  -5  10       70.74       77.60     12.22 o 
   9  -5  10       10.36       20.31      9.99 o 
  -8  -4  10       72.77       65.87     12.27 o 
  -7  -4  10      199.95      200.60     16.51 o 
  -6  -4  10        0.08       -6.08      6.08 o 
  -5  -4  10       49.16       44.04      9.45 o 
  -4  -4  10     2686.08     2618.10     67.61 o 
  -3  -4  10      146.29      110.62     10.92 o 
  -2  -4  10      635.16      553.63     22.21 o 
  -1  -4  10       39.94       45.13      7.66 o 
   0  -4  10       52.70       47.14      7.55 o 
   1  -4  10      114.93      129.24     10.43 o 
   2  -4  10        9.06       30.79      6.90 o 
   3  -4  10     1457.19     1405.33     40.84 o 
   4  -4  10     1019.05      909.54     30.84 o 
   5  -4  10      806.64      804.40     29.00 o 
   6  -4  10      523.54      530.55     23.79 o 
   7  -4  10       17.80       18.46      8.09 o 
   8  -4  10      928.45      867.51     33.29 o 
   9  -4  10      468.55      505.73     25.09 o 
  -8  -3  10      506.90      501.23     25.79 o 
  -7  -3  10       46.87       61.58     10.92 o 
  -6  -3  10       53.20       47.26     18.79 o 
  -5  -3  10      378.51      358.01     15.19 o 
  -4  -3  10     2136.64     1979.05     53.76 o 
  -3  -3  10       20.72       12.22      6.57 o 
  -2  -3  10      660.74      612.17     22.92 o 
  -1  -3  10      185.55      220.31     13.14 o 
   0  -3  10        3.57        8.09      5.00 o 
   1  -3  10     1451.51     1404.57     38.99 o 
   2  -3  10     2062.93     2056.11     52.95 o 
   3  -3  10      169.32      190.17     12.54 o 
   4  -3  10     2244.13     2127.52     56.04 o 
   5  -3  10      745.66      645.35     24.87 o 
   6  -3  10       14.52        9.01      6.84 o 
   7  -3  10      137.80       90.42     11.35 o 
   8  -3  10      339.35      332.61     19.55 o 
   9  -3  10      162.81      143.96     14.66 o 
  10  -3  10      212.80      175.51     16.94 o 
  -8  -2  10       79.57       77.51     10.48 o 
  -7  -2  10      304.61      253.80     14.32 o 
  -6  -2  10       77.60       53.54      8.11 o 
  -5  -2  10     2067.67     2161.57     45.33 o 
  -4  -2  10     1996.93     2090.86     42.82 o 
  -3  -2  10      861.26      874.40     22.89 o 
  -2  -2  10       84.93       81.76      6.78 o 
  -1  -2  10        3.49        5.81      3.80 o 
   0  -2  10      382.44      399.24     16.89 o 
   1  -2  10      187.71      162.80     10.75 o 
   2  -2  10     1943.30     1953.42     50.18 o 
   3  -2  10     2171.36     2244.00     56.91 o 
   4  -2  10      413.84      418.25     18.41 o 
   5  -2  10       91.11       68.59      9.07 o 
   6  -2  10        1.87        4.78      6.08 o 
   7  -2  10      384.00      345.43     18.90 o 
   8  -2  10      675.83      721.81     28.84 o 
   9  -2  10      530.26      564.11     26.23 o 
  10  -2  10       19.54       31.55     10.75 o 
  -9  -1  10       53.99       65.88     19.39 o 
  -8  -1  10       20.89       39.74      8.69 o 
  -7  -1  10      110.68      119.53     15.64 o 
  -6  -1  10      657.83      595.59     20.42 o 
  -5  -1  10     1304.29     1362.37     32.21 o 
  -4  -1  10      486.53      436.86     18.95 o 
  -3  -1  10      107.07       99.14      7.66 o 
  -2  -1  10      582.18      667.57     18.17 o 
  -1  -1  10     1241.74     1245.75     26.62 o 
   0  -1  10     4696.49     5278.22     87.69 o 
   1  -1  10     3506.97     3529.94     60.79 o 
   2  -1  10     1367.42     1427.03     38.58 o 
   3  -1  10     2134.46     2114.47     39.93 o 
   4  -1  10       12.17        1.44      7.87 o 
   5  -1  10      359.55      327.56     16.56 o 
   6  -1  10     1489.96     1418.53     41.43 o 
   7  -1  10      103.41      110.73     11.51 o 
   8  -1  10      703.96      762.48     29.49 o 
   9  -1  10      306.11      327.07     19.93 o 
  10  -1  10       11.16        4.56      9.07 o 
  -9   0  10       84.83       82.65      7.87 o 
  -8   0  10      144.33      155.23      8.96 o 
  -7   0  10       13.14        5.83      6.49 o 
  -6   0  10      749.67      700.13     22.00 o 
  -5   0  10      916.23     1010.01     26.27 o 
  -4   0  10      547.71      552.86     17.52 o 
  -3   0  10      320.13      386.39     13.68 o 
  -2   0  10       38.49       48.75      7.60 o 
  -1   0  10      252.14      266.90     10.41 o 
   0   0  10     2664.73     2642.03     47.63 o 
   1   0  10     2565.18     2577.90     46.09 o 
   2   0  10     1099.43     1115.84     29.92 o 
   3   0  10       84.10       60.28      5.57 o 
   4   0  10        0.75        0.62      3.38 o 
   5   0  10      582.09      482.27     18.92 o 
   6   0  10        1.82        2.72      4.45 o 
   7   0  10      981.16      826.32     22.14 o 
   8   0  10     1611.84     1729.96     42.71 o 
   9   0  10       14.29       21.32      6.68 o 
  10   0  10       93.53      139.72     14.72 o 
  11   0  10        0.78       -8.85      8.85 o 
  -9   1  10      336.56      290.95     12.43 o 
  -8   1  10     1108.63     1164.78     24.05 o 
  -7   1  10      187.66      223.90     23.24 o 
  -6   1  10       91.59      103.29     11.95 o 
  -5   1  10       33.75       11.03      5.30 o 
  -4   1  10       24.61       16.52      7.90 o 
  -3   1  10       14.07        7.58      4.42 o 
  -2   1  10     3236.41     3078.49     69.21 o 
  -1   1  10     3910.25     4167.40     71.32 o 
   0   1  10       39.39       72.32      5.74 o 
   1   1  10      710.64      659.65     16.40 o 
   2   1  10      595.27      707.21     17.30 o 
   3   1  10      277.90      254.69      9.87 o 
   4   1  10      271.61      228.20      9.84 o 
   5   1  10      480.32      498.75     55.42 o 
   6   1  10       72.93       54.48      7.33 o 
   7   1  10     1750.45     1766.05     40.02 o 
   8   1  10      323.18      236.67     12.26 o 
   9   1  10      120.77       83.71      9.04 o 
  10   1  10       98.09      110.52     13.55 o 
  11   1  10      201.66      238.92     14.81 o 
  -9   2  10      116.49      110.03     15.97 o 
  -8   2  10      115.51      129.41      8.16 o 
  -7   2  10      242.10      274.43     11.30 o 
  -6   2  10      970.08      844.30     24.45 o 
  -5   2  10      142.10      106.81      8.76 o 
  -4   2  10       46.23       71.68      7.22 o 
  -3   2  10       18.44       18.78      5.03 o 
  -2   2  10      304.99      302.73     24.84 o 
  -1   2  10     3762.53     3614.57    108.88 o 
   0   2  10     4436.94     4493.98     75.70 o 
   1   2  10      257.18      355.96     11.27 o 
   2   2  10       31.05       44.58      4.74 o 
   3   2  10     1249.32     1098.28     37.58 o 
   4   2  10       93.86       59.23      7.74 o 
   5   2  10      837.96      759.92     19.61 o 
   6   2  10     1442.81     1387.36     30.35 o 
   7   2  10      247.15      239.25     11.68 o 
   8   2  10       36.26       43.94      6.93 o 
   9   2  10      225.80      271.23     17.16 o 
  10   2  10      126.85      117.89     20.34 o 
  11   2  10      396.13      434.50     19.27 o 
  -9   3  10      355.05      361.07     20.96 o 
  -8   3  10       62.06       83.77      6.87 o 
  -7   3  10       45.66       57.39      5.71 o 
  -6   3  10      288.92      344.30     10.61 o 
  -5   3  10      129.83      130.27     16.54 o 
  -4   3  10      786.52      772.11     20.87 o 
  -3   3  10       37.91       25.98      5.06 o 
  -2   3  10      309.81      272.31     10.73 o 
  -1   3  10      732.19      701.18     17.54 o 
   0   3  10        0.19        2.93      3.11 o 
   1   3  10       71.92       62.32      5.27 o 
   2   3  10        5.71        5.76      3.13 o 
   3   3  10      252.08      226.31      9.80 o 
   4   3  10      512.57      436.40     25.63 o 
   5   3  10       74.80       59.99      5.96 o 
   6   3  10       48.10       56.00      6.48 o 
   7   3  10      937.18      870.84     23.13 o 
   8   3  10       21.69       35.36     14.36 o 
   9   3  10        2.15        2.28      5.93 o 
  10   3  10      656.91      698.03     38.09 o 
  11   3  10      419.94      428.67     18.94 o 
  -8   4  10       18.27       15.04     12.98 o 
  -7   4  10       16.01       20.80     11.89 o 
  -6   4  10       77.77       84.73      5.98 o 
  -5   4  10      452.95      454.89     11.63 o 
  -4   4  10       24.18       27.59      5.74 o 
  -3   4  10     1020.70      920.96     22.31 o 
  -2   4  10     2249.63     2552.25     47.07 o 
  -1   4  10      964.36      960.12     33.32 o 
   0   4  10      373.13      297.86     10.09 o 
   1   4  10      635.65      597.74     15.10 o 
   2   4  10        0.56        4.77      2.96 o 
   3   4  10      377.38      354.31     16.94 o 
   4   4  10     1070.65      977.50     37.31 o 
   5   4  10        4.11        4.79      4.51 o 
   6   4  10      418.07      440.17     28.84 o 
   7   4  10      324.00      297.94     12.89 o 
   8   4  10      135.57      109.46      9.23 o 
   9   4  10        0.46        2.34      5.80 o 
  10   4  10      361.69      399.13     35.11 o 
  11   4  10      100.54      138.38     31.90 o 
  -8   5  10      352.86      424.17     33.67 o 
  -7   5  10      392.08      354.22     29.70 o 
  -6   5  10      859.54      835.85     41.92 o 
  -5   5  10       25.36       33.67     13.09 o 
  -4   5  10      931.58      902.80     40.24 o 
  -3   5  10       38.38       37.80     11.95 o 
  -2   5  10      279.60      300.35     20.64 o 
  -1   5  10       91.20      101.82     12.92 o 
   0   5  10       34.82       49.25      9.83 o 
   1   5  10     1419.81     1415.43     48.66 o 
   2   5  10       98.54       92.21     11.84 o 
   3   5  10     2923.83     2903.90     84.01 o 
   4   5  10      241.15      201.47     16.94 o 
   5   5  10       42.78       51.81     11.08 o 
   6   5  10      432.52      430.68     26.28 o 
   7   5  10      343.73      343.47     24.71 o 
   8   5  10      617.09      569.00     33.45 o 
   9   5  10      324.45      254.14     24.76 o 
  10   5  10       48.64       52.73     16.35 o 
  11   5  10        1.36       12.76     13.47 o 
  -7   6  10      516.53      452.51     33.02 o 
  -6   6  10       19.44       26.88     12.33 o 
  -5   6  10      138.29      157.10     19.82 o 
  -4   6  10        1.20       -6.24      9.07 o 
  -3   6  10      102.23      133.42     17.00 o 
  -2   6  10     1144.93     1186.97     46.10 o 
  -1   6  10     2890.78     2893.69     85.64 o 
   0   6  10      454.30      512.90     26.45 o 
   1   6  10      318.35      257.40     18.46 o 
   2   6  10       58.75       59.68     11.24 o 
   3   6  10        4.55        2.23      7.22 o 
   4   6  10      460.23      440.35     24.60 o 
   5   6  10     1732.89     1595.29     55.82 o 
   6   6  10      813.24      838.24     38.39 o 
   7   6  10        0.29        1.57      9.12 o 
   8   6  10      111.45      102.91     18.03 o 
   9   6  10      145.54      128.81     20.80 o 
  10   6  10      321.15      365.74     31.88 o 
  -7   7  10      221.20      255.17     26.83 o 
  -6   7  10      391.35      349.72     27.91 o 
  -5   7  10      824.81      845.02     42.30 o 
  -4   7  10       64.56       37.69     12.54 o 
  -3   7  10        0.92       -5.43      8.63 o 
  -2   7  10       35.72       25.58     10.10 o 
  -1   7  10       63.13       72.82     12.76 o 
   0   7  10       30.43       26.28      8.91 o 
   1   7  10       36.71       25.41      8.91 o 
   2   7  10       19.05       14.28      8.47 o 
   3   7  10      632.53      577.03     28.94 o 
   4   7  10      186.95      186.91     17.70 o 
   5   7  10       13.63        5.48      8.69 o 
   6   7  10     1351.95     1234.55     49.47 o 
   7   7  10      752.23      740.00     38.28 o 
   8   7  10       45.21       43.82     14.93 o 
   9   7  10        4.86       10.53     13.09 o 
  10   7  10      170.58      189.74     26.72 o 
  -6   8  10       11.77       19.17     13.14 o 
  -5   8  10      218.18      206.84     22.86 o 
  -4   8  10       16.93       -6.35      9.83 o 
  -3   8  10      227.78      241.11     22.54 o 
  -2   8  10     2263.66     2394.53     77.71 o 
  -1   8  10      248.67      246.92     20.42 o 
   0   8  10      195.09      191.86     18.08 o 
   1   8  10       43.15       24.60      9.67 o 
   2   8  10      658.79      654.36     31.93 o 
   3   8  10     4180.16     3775.15    107.52 o 
   4   8  10     2293.10     2196.27     71.36 o 
   5   8  10       56.93       37.09     11.84 o 
   6   8  10       61.83       34.16     12.71 o 
   7   8  10       36.81       29.05     13.03 o 
   8   8  10       30.20       43.88     15.15 o 
   9   8  10      122.90      121.70     21.23 o 
  10   8  10      535.47      646.16     44.04 o 
  -6   9  10       33.10       47.24     16.62 o 
  -5   9  10      373.58      298.94     27.15 o 
  -4   9  10      578.29      582.19     34.97 o 
  -3   9  10       43.89       50.94     14.55 o 
  -2   9  10      563.05      504.54     30.52 o 
  -1   9  10       50.44       26.88     10.59 o 
   0   9  10       16.88       17.81      9.18 o 
   1   9  10        3.28        1.09      8.53 o 
   2   9  10      478.57      437.74     26.12 o 
   3   9  10      990.32      948.69     40.78 o 
   4   9  10      576.99      549.28     30.63 o 
   5   9  10      847.17      877.61     40.84 o 
   6   9  10        9.80        3.15      9.39 o 
   7   9  10       84.13       99.16     17.38 o 
   8   9  10     1205.90     1297.97     58.59 o 
   9   9  10       64.04       69.78     19.44 o 
  -5  10  10       67.47       77.55     18.41 o 
  -4  10  10      216.67      252.62     24.87 o 
  -3  10  10      135.86      221.61     23.24 o 
  -2  10  10      238.99      227.42     22.21 o 
  -1  10  10       80.20       62.88     14.50 o 
   0  10  10       53.40       66.69     14.01 o 
   1  10  10      263.57      257.13     21.88 o 
   2  10  10     2415.50     2187.80     72.22 o 
   3  10  10     2534.43     2389.86     77.60 o 
   4  10  10        1.76       17.32     10.97 o 
   5  10  10      136.16       96.12     15.86 o 
   6  10  10       15.02       30.25     12.92 o 
   7  10  10        2.61       -7.39      9.61 o 
   8  10  10       11.42       21.23     13.74 o 
   9  10  10      140.29      168.18     26.01 o 
  -4  11  10       61.52       68.31     17.54 o 
  -3  11  10      599.99      561.34     35.62 o 
  -2  11  10        2.85       -6.19     10.10 o 
  -1  11  10        1.79        0.27     10.32 o 
   0  11  10      910.60      902.31     42.14 o 
   1  11  10       12.25       17.00     10.92 o 
   2  11  10       13.04       37.20     12.54 o 
   3  11  10      240.88      217.22     20.53 o 
   4  11  10      305.12      289.17     23.79 o 
   5  11  10       11.66       22.64     11.40 o 
   6  11  10      150.36      149.17     20.58 o 
   7  11  10      538.43      588.44     36.66 o 
   8  11  10       16.79        2.82     12.27 o 
  -3  12  10       42.09       46.16     15.97 o 
  -2  12  10       27.98       33.61     14.23 o 
  -1  12  10      191.34      226.39     23.19 o 
   0  12  10       22.90       24.37      7.85 o 
   1  12  10     1284.42     1405.06     55.17 o 
   2  12  10     1728.91     1809.57     65.92 o 
   3  12  10      135.54      131.85     18.35 o 
   4  12  10      159.36      188.22     20.64 o 
   5  12  10      137.44      173.23     21.29 o 
   6  12  10        1.76        7.11     10.86 o 
   7  12  10      220.76      290.36     28.02 o 
  -2  13  10      280.41      350.48     29.32 o 
  -1  13  10       40.09       29.27     14.06 o 
   0  13  10        7.33        9.73      7.48 o 
   1  13  10      105.01      103.04     22.59 o 
   2  13  10        1.20       -7.11      9.94 o 
   3  13  10        2.90        5.81     10.10 o 
   4  13  10        1.96       -5.43      9.94 o 
   5  13  10       21.91        5.81     11.19 o 
   6  13  10      219.63      268.86     26.39 o 
   0  14  10      935.30     1055.78     49.69 o 
   1  14  10      369.97      349.36     18.66 o 
   2  14  10       16.62       20.47     12.60 o 
   3  14  10        8.47        8.91     11.46 o 
   4  14  10       99.42       68.37     16.51 o 
  -2 -11  11      107.73      151.18     16.02 o 
  -1 -11  11       71.83      106.33     13.74 o 
   0 -11  11      302.75      298.67     15.91 o 
   1 -11  11      344.77      408.07     36.98 o 
   2 -11  11      126.00      143.45     13.85 o 
   3 -11  11       95.33       81.02     13.96 o 
  -4 -10  11       26.35       29.92     10.64 o 
  -3 -10  11      231.71      291.72     20.58 o 
  -2 -10  11     1611.18     1625.75     51.32 o 
  -1 -10  11      579.73      489.44     24.82 o 
   0 -10  11       45.70       47.40      8.71 o 
   1 -10  11      454.60      456.01     19.28 o 
   2 -10  11        7.88        7.04      6.66 o 
   3 -10  11       17.98       28.30      8.06 o 
   4 -10  11      280.27      274.86     16.41 o 
  -5  -9  11       43.43       48.71     11.62 o 
  -4  -9  11        3.35        4.07      7.98 o 
  -3  -9  11       87.35      127.13     14.23 o 
  -2  -9  11       49.88       39.15      9.99 o 
  -1  -9  11      324.35      318.76     19.28 o 
   0  -9  11      535.48      547.58     25.98 o 
   1  -9  11       52.47       76.23      9.33 o 
   2  -9  11       81.78       63.97     11.21 o 
   3  -9  11       15.42       24.80      7.52 o 
   4  -9  11       81.13       84.44     12.87 o 
   5  -9  11      923.03      946.03     37.31 o 
   6  -9  11      769.28      788.93     33.78 o 
  -5  -8  11      283.22      318.87     21.12 o 
  -4  -8  11      727.08      638.13     28.56 o 
  -3  -8  11      903.24      856.75     32.96 o 
  -2  -8  11      360.05      356.40     20.26 o 
  -1  -8  11       88.35       73.85     11.08 o 
   0  -8  11      201.71      180.70     11.49 o 
   1  -8  11      305.72      324.36     14.91 o 
   2  -8  11       45.60       47.70      8.05 o 
   3  -8  11      433.42      378.85     16.80 o 
   4  -8  11        3.87        3.86      7.28 o 
   5  -8  11      111.09      109.86     13.63 o 
   6  -8  11        2.48        2.01      8.47 o 
  -6  -7  11       35.66       45.78     11.73 o 
  -5  -7  11       27.08       36.17      9.99 o 
  -4  -7  11       48.85       39.48      9.88 o 
  -3  -7  11      112.71      120.93     12.87 o 
  -2  -7  11       72.53       72.55     10.92 o 
  -1  -7  11      173.07      188.11     14.72 o 
   0  -7  11      374.40      392.60     18.11 o 
   1  -7  11       29.91       45.24     10.45 o 
   2  -7  11       14.89       20.85      6.24 o 
   3  -7  11       91.93      113.17     12.71 o 
   4  -7  11      280.63      236.00     17.27 o 
   5  -7  11     1094.12     1101.39     39.26 o 
   6  -7  11      235.05      219.44     17.16 o 
   7  -7  11       34.67       16.18      9.99 o 
  -7  -6  11       77.92       63.81     12.44 o 
  -6  -6  11      472.51      445.45     24.11 o 
  -5  -6  11      177.69      169.65     15.53 o 
  -4  -6  11       27.76       19.39      8.58 o 
  -3  -6  11      926.32      912.74     32.91 o 
  -2  -6  11     1130.88     1033.29     35.13 o 
  -1  -6  11      363.38      323.65     17.97 o 
   0  -6  11     1673.60     1749.45     37.88 o 
   1  -6  11      168.62      148.13     14.80 o 
   2  -6  11       53.87       63.97      9.88 o 
   3  -6  11        1.68       -3.64      6.08 o 
   4  -6  11      431.39      384.15     20.53 o 
   5  -6  11        5.15        9.72      8.36 o 
   6  -6  11      566.29      563.02     26.39 o 
   7  -6  11        2.97       -5.16      7.17 o 
   8  -6  11       30.44       26.07     10.70 o 
  -7  -5  11       97.47      106.44     14.17 o 
  -6  -5  11       44.86       37.04     10.05 o 
  -5  -5  11        0.04       -3.91      6.63 o 
  -4  -5  11      628.25      509.53     23.51 o 
  -3  -5  11      596.85      583.60     24.71 o 
  -2  -5  11      198.09      217.00     14.88 o 
  -1  -5  11        8.14        4.72      6.03 o 
   0  -5  11       14.21        6.35      5.92 o 
   1  -5  11       57.35       59.25      8.96 o 
   2  -5  11       44.02       53.71      8.91 o 
   3  -5  11        1.67        4.34      5.81 o 
   4  -5  11      637.04      591.10     25.03 o 
   5  -5  11     2312.46     2083.80     58.16 o 
   6  -5  11      507.38      455.66     22.64 o 
   7  -5  11        5.32        3.15      7.98 o 
   8  -5  11      152.15      154.60     15.64 o 
  -7  -4  11      185.29      154.06     15.53 o 
  -6  -4  11      297.62      273.64     18.35 o 
  -5  -4  11      180.13      184.63     15.04 o 
  -4  -4  11     1951.61     1815.87     52.02 o 
  -3  -4  11      747.67      800.66     29.22 o 
  -2  -4  11     1121.29     1253.71     38.50 o 
  -1  -4  11      529.26      562.05     22.75 o 
   0  -4  11      469.21      497.97     20.74 o 
   1  -4  11      647.40      633.46     24.00 o 
   2  -4  11     1528.81     1637.81     46.16 o 
   3  -4  11       57.37       51.97      8.58 o 
   4  -4  11       83.51      121.64     12.11 o 
   5  -4  11      846.16      813.15     30.30 o 
   6  -4  11      296.42      303.99     18.03 o 
   7  -4  11       44.67       51.26     10.26 o 
   8  -4  11      646.43      655.67     28.62 o 
   9  -4  11       54.83       68.86     12.33 o 
  -8  -3  11      131.36      108.06     14.82 o 
  -7  -3  11       54.06       46.32     10.75 o 
  -6  -3  11       30.14       39.04      9.72 o 
  -5  -3  11       20.66        5.92      7.06 o 
  -4  -3  11      178.99      141.95     12.65 o 
  -3  -3  11     2617.86     2661.33     68.15 o 
  -2  -3  11      439.76      513.17     21.50 o 
  -1  -3  11     1735.68     1802.73     49.04 o 
   0  -3  11      233.01      240.40     14.06 o 
   1  -3  11      707.87      707.15     24.93 o 
   2  -3  11       41.31       43.82      7.77 o 
   3  -3  11     3076.15     2894.13     72.01 o 
   4  -3  11     1838.09     1755.81     49.20 o 
   5  -3  11       62.12       77.22     10.21 o 
   6  -3  11       26.37       34.21      8.85 o 
   7  -3  11      312.16      291.72     18.35 o 
   8  -3  11        1.66        0.05      7.49 o 
   9  -3  11     1191.75     1218.85     42.52 o 
  -8  -2  11      193.17      193.05     50.07 o 
  -7  -2  11      102.88       99.95     10.91 o 
  -6  -2  11       50.40       71.14     13.20 o 
  -5  -2  11      191.26      191.98     11.98 o 
  -4  -2  11       97.14       94.67      8.67 o 
  -3  -2  11       25.18       45.34      8.42 o 
  -2  -2  11      336.96      341.08     16.89 o 
  -1  -2  11      159.13      118.87     10.15 o 
   0  -2  11      193.85      197.07     12.60 o 
   1  -2  11     3645.62     3593.83     84.06 o 
   2  -2  11     2120.49     2048.29     53.05 o 
   3  -2  11       25.39       48.66      7.82 o 
   4  -2  11     2227.00     1979.27     52.51 o 
   5  -2  11      698.45      555.31     22.75 o 
   6  -2  11      210.23      169.59     13.52 o 
   7  -2  11       12.34       10.37      7.55 o 
   8  -2  11      329.85      319.96     19.88 o 
   9  -2  11       57.51       58.49     11.35 o 
  10  -2  11      281.09      248.77     19.17 o 
  -8  -1  11      159.78      115.40     12.12 o 
  -7  -1  11      458.98      472.59     19.54 o 
  -6  -1  11       47.95       46.18      9.39 o 
  -5  -1  11     1566.68     1660.67     39.10 o 
  -4  -1  11      446.92      404.77     17.87 o 
  -3  -1  11      186.29      182.44     17.51 o 
  -2  -1  11       94.06       96.47     14.93 o 
  -1  -1  11       76.76       54.51      6.00 o 
   0  -1  11        0.35        1.87      3.85 o 
   1  -1  11     3390.11     3129.24     55.42 o 
   2  -1  11     2555.10     2744.68     66.58 o 
   3  -1  11      402.91      422.00     17.92 o 
   4  -1  11       30.98       10.37      5.92 o 
   5  -1  11      300.09      254.69     14.66 o 
   6  -1  11      449.40      493.03     21.78 o 
   7  -1  11      145.55      141.19     12.87 o 
   8  -1  11     1666.90     1738.21     50.83 o 
   9  -1  11      976.98      945.65     35.13 o 
  10  -1  11       11.84       22.54      9.77 o 
  -8   0  11      102.76      112.69      8.29 o 
  -7   0  11      235.48      231.79     14.31 o 
  -6   0  11      181.68      236.78     19.63 o 
  -5   0  11        0.91        0.91      5.13 o 
  -4   0  11      145.22      145.64     10.48 o 
  -3   0  11        8.19        5.41      4.74 o 
  -2   0  11       19.34       11.70      4.51 o 
  -1   0  11      240.22      286.91     11.38 o 
   0   0  11     3463.71     3377.14     59.82 o 
   1   0  11     2401.71     2244.59     42.03 o 
   2   0  11       73.00       46.11      5.28 o 
   3   0  11      711.79      737.95     21.15 o 
   4   0  11        4.56       -1.18      4.26 o 
   5   0  11      887.16      754.21     66.85 o 
   6   0  11      636.68      619.21     18.38 o 
   7   0  11      115.75      100.95     11.30 o 
   8   0  11      379.10      342.71     19.22 o 
   9   0  11      298.29      278.58     18.52 o 
  10   0  11        1.48        4.72      9.07 o 
  -8   1  11       14.45        6.11      4.92 o 
  -7   1  11        8.04        3.01      6.77 o 
  -6   1  11       15.22       18.08      6.41 o 
  -5   1  11      949.48     1070.90     27.77 o 
  -4   1  11      458.84      401.97     14.98 o 
  -3   1  11     1382.10     1507.71     32.90 o 
  -2   1  11        0.30       10.17      8.31 o 
  -1   1  11     1230.31     1186.36     26.33 o 
   0   1  11     2436.35     2808.92     51.03 o 
   1   1  11     2803.25     2559.87    173.07 o 
   2   1  11      892.40      779.70     19.15 o 
   3   1  11        7.29       11.02      3.96 o 
   4   1  11        7.40        5.43      3.78 o 
   5   1  11        8.66       10.15      4.59 o 
   6   1  11       96.99       69.65      7.08 o 
   7   1  11      931.89      971.78     27.04 o 
   8   1  11      588.30      644.12     20.61 o 
   9   1  11       94.53       52.63      8.09 o 
  10   1  11       54.32       48.38     11.30 o 
  11   1  11       10.92       12.00      9.88 o 
  -8   2  11      285.87      313.21     15.99 o 
  -7   2  11      249.65      187.21      8.92 o 
  -6   2  11       55.57       68.44      8.59 o 
  -5   2  11      324.54      315.35     21.34 o 
  -4   2  11      121.28      146.89      9.39 o 
  -3   2  11      219.05      191.42     10.10 o 
  -2   2  11      373.02      357.94     12.91 o 
  -1   2  11      584.86      577.07     31.17 o 
   0   2  11      627.64      642.33     16.96 o 
   1   2  11      317.79      220.54     12.08 o 
   2   2  11      151.34      141.95      7.74 o 
   3   2  11      202.68      181.26      8.75 o 
   4   2  11       33.13       39.67      5.33 o 
   5   2  11     1991.08     1862.42     45.81 o 
   6   2  11       13.21       25.72      5.58 o 
   7   2  11      196.29      175.21     20.09 o 
   8   2  11      179.34      196.21     11.90 o 
   9   2  11      318.35      354.03     16.11 o 
  10   2  11      110.18       99.36     10.43 o 
  11   2  11      131.47      137.60     14.58 o 
  -8   3  11       35.33       20.59      5.17 o 
  -7   3  11      248.52      259.46     25.63 o 
  -6   3  11      794.11      758.08     40.24 o 
  -5   3  11     1985.99     2176.99     75.43 o 
  -4   3  11       46.68       58.34      7.08 o 
  -3   3  11        1.75       -4.03      4.03 o 
  -2   3  11      173.41      183.15      9.24 o 
  -1   3  11      774.06      724.81     35.84 o 
   0   3  11     4882.72     5134.94     86.33 o 
   1   3  11     2505.87     2547.46     46.58 o 
   2   3  11       29.56       51.27      5.08 o 
   3   3  11     3804.73     3640.86     63.41 o 
   4   3  11       17.78       16.35      8.09 o 
   5   3  11      596.10      499.80     15.31 o 
   6   3  11       84.08       90.67      7.62 o 
   7   3  11      932.31      881.06     23.40 o 
   8   3  11      591.89      633.04     22.56 o 
   9   3  11       28.69       27.39      7.39 o 
  10   3  11       64.28       62.77      9.24 o 
  11   3  11       46.32       57.67     10.06 o 
  -7   4  11        1.73       -4.40     10.70 o 
  -6   4  11        3.18       13.47     12.38 o 
  -5   4  11     1015.39      951.62     44.64 o 
  -4   4  11      430.29      447.52     27.80 o 
  -3   4  11      494.24      447.57     26.66 o 
  -2   4  11       67.84       57.29     12.00 o 
  -1   4  11       44.60       61.04     11.30 o 
   0   4  11      616.61      684.61     31.06 o 
   1   4  11      210.79      196.20     16.62 o 
   2   4  11      564.49      559.55     27.21 o 
   3   4  11      601.84      564.17     30.76 o 
   4   4  11      424.50      314.26     21.45 o 
   5   4  11      208.75      175.56      8.98 o 
   6   4  11      646.28      579.62     17.38 o 
   7   4  11      225.60      179.97     15.50 o 
   8   4  11     1169.93     1208.61     37.39 o 
   9   4  11      419.71      427.95     17.18 o 
  10   4  11        2.78      -10.32     10.32 o 
  11   4  11       37.10       35.03     16.02 o 
  -7   5  11      105.33      144.50     22.43 o 
  -6   5  11      280.96      266.14     26.01 o 
  -5   5  11      183.77      185.34     21.34 o 
  -4   5  11      118.06      113.39     17.27 o 
  -3   5  11       15.80       -0.76      8.80 o 
  -2   5  11      568.74      491.88     27.97 o 
  -1   5  11     3425.09     3216.64     93.84 o 
   0   5  11     1195.43     1226.24     45.45 o 
   1   5  11       10.48        3.96      7.33 o 
   2   5  11      172.52      204.29     17.16 o 
   3   5  11      219.40      194.52     16.83 o 
   4   5  11      110.72       92.91     13.25 o 
   5   5  11      526.74      501.01     27.21 o 
   6   5  11       18.85        9.99      9.39 o 
   7   5  11      993.27      888.36     41.22 o 
   8   5  11      518.49      532.34     32.53 o 
   9   5  11        0.01       -4.18     10.70 o 
  10   5  11        5.83        1.19     11.68 o 
  -7   6  11       18.36        6.63     13.14 o 
  -6   6  11     1392.44     1364.11     58.05 o 
  -5   6  11     1061.96      897.48     43.50 o 
  -4   6  11       65.18       64.30     15.26 o 
  -3   6  11       26.11       26.17     12.11 o 
  -2   6  11      331.38      273.96     21.83 o 
  -1   6  11      342.14      330.77     23.24 o 
   0   6  11      137.24       94.27     13.68 o 
   1   6  11      181.72      130.38     15.15 o 
   2   6  11       16.18       -0.27      7.39 o 
   3   6  11       11.13       10.43      8.47 o 
   4   6  11     2012.49     1745.55     59.35 o 
   5   6  11     1334.71     1261.32     48.87 o 
   6   6  11      893.48      849.42     39.10 o 
   7   6  11     1096.55      988.55     44.42 o 
   8   6  11       17.75       18.08     12.22 o 
   9   6  11      189.46      205.27     24.11 o 
  10   6  11      243.64      324.36     30.79 o 
  -6   7  11        1.09        0.16     10.75 o 
  -5   7  11       55.68       29.76     13.74 o 
  -4   7  11       67.62       58.65     14.82 o 
  -3   7  11      274.16      220.58     21.61 o 
  -2   7  11      335.11      365.68     24.87 o 
  -1   7  11     5361.69     5578.04    150.86 o 
   0   7  11       66.37       47.84     12.06 o 
   1   7  11      776.97      768.24     34.92 o 
   2   7  11      118.07      133.42     16.02 o 
   3   7  11        7.70       -7.11      7.11 o 
   4   7  11      360.49      288.90     21.99 o 
   5   7  11     3020.29     2826.30     87.38 o 
   6   7  11      260.46      288.35     23.46 o 
   7   7  11       18.53       43.01     13.14 o 
   8   7  11       64.25       68.48     16.67 o 
   9   7  11      267.93      262.23     27.10 o 
  10   7  11       94.85      107.58     22.32 o 
  -6   8  11       26.63       40.35     15.59 o 
  -5   8  11      398.87      360.03     29.11 o 
  -4   8  11      709.22      711.76     38.88 o 
  -3   8  11       50.00       62.02     15.10 o 
  -2   8  11       55.17       47.57     13.14 o 
  -1   8  11      179.33      152.38     18.19 o 
   0   8  11       13.92       16.45      9.50 o 
   1   8  11      336.19      286.78     21.23 o 
   2   8  11       90.58      110.18     15.26 o 
   3   8  11     1407.67     1294.50     49.69 o 
   4   8  11     2538.93     2338.22     76.35 o 
   5   8  11      491.68      460.55     29.05 o 
   6   8  11     1861.57     1735.77     64.62 o 
   7   8  11      287.32      279.12     25.03 o 
   8   8  11      155.21      165.84     22.43 o 
   9   8  11      268.13      330.17     31.39 o 
  -5   9  11       93.59       90.52     18.95 o 
  -4   9  11      131.71       80.59     17.65 o 
  -3   9  11      380.39      375.24     27.86 o 
  -2   9  11      753.21      635.03     35.19 o 
  -1   9  11      155.06      166.28     19.50 o 
   0   9  11        7.86        7.33      9.56 o 
   1   9  11      287.17      271.19     21.50 o 
   2   9  11      369.52      295.03     22.59 o 
   3   9  11     1734.39     1746.14     62.02 o 
   4   9  11     1417.85     1265.72     51.05 o 
   5   9  11      374.91      345.70     25.58 o 
   6   9  11       58.00       53.44     14.12 o 
   7   9  11       13.08        4.67     11.13 o 
   8   9  11      239.33      226.72     25.52 o 
   9   9  11       94.16       87.43     21.50 o 
  -4  10  11       67.88       81.62     17.87 o 
  -3  10  11       48.68       46.86     14.77 o 
  -2  10  11      132.06      124.36     18.52 o 
  -1  10  11      402.53      373.88     27.37 o 
   0  10  11       32.99       56.15     14.39 o 
   1  10  11       33.43       37.52     12.33 o 
   2  10  11       33.91       55.44     13.68 o 
   3  10  11      432.57      419.82     27.64 o 
   4  10  11       17.68       34.16     12.11 o 
   5  10  11      541.61      451.32     29.98 o 
   6  10  11       22.91       24.27     11.73 o 
   7  10  11      271.25      316.65     28.46 o 
   8  10  11       50.54       54.79     16.29 o 
  -3  11  11      226.02      228.35     25.36 o 
  -2  11  11       79.58       57.94     15.69 o 
  -1  11  11       69.35       74.02     16.40 o 
   0  11  11      223.16      226.88     22.75 o 
   1  11  11      295.82      216.62     20.91 o 
   2  11  11     2093.24     2032.92     71.57 o 
   3  11  11      572.17      570.52     33.56 o 
   4  11  11      427.28      386.92     27.69 o 
   5  11  11       33.53       43.99     13.20 o 
   6  11  11       85.69       89.93     17.43 o 
   7  11  11       87.71      106.44     19.50 o 
  -2  12  11      382.65      377.41     30.03 o 
  -1  12  11      124.05      116.81     18.90 o 
   0  12  11       39.80       40.51     13.68 o 
   1  12  11      341.38      318.44     25.52 o 
   2  12  11       14.43       35.19     13.41 o 
   3  12  11      467.48      406.84     28.73 o 
   4  12  11      137.96      158.24     20.04 o 
   5  12  11      113.12      108.72     18.63 o 
   6  12  11        2.85       28.02     13.58 o 
  -1  13  11      160.60      209.45     25.09 o 
   0  13  11       85.82      127.67     19.77 o 
   1  13  11       11.58        2.50     11.68 o 
   2  13  11      342.94      248.49     24.65 o 
   3  13  11      646.14      584.53     35.35 o 
   4  13  11       64.03       80.26     17.32 o 
   5  13  11       13.94        5.65     11.68 o 
   1  14  11        3.95        1.90     10.10 o 
   1 -11  12       13.38       17.59     13.47 o 
  -2 -10  12       15.36       11.57      8.96 o 
  -1 -10  12      145.92      169.27     16.62 o 
   0 -10  12       45.32       96.28     13.63 o 
   1 -10  12      110.11       86.68     10.39 o 
   2 -10  12       76.05       62.61      9.96 o 
   3 -10  12      241.25      289.03     41.03 o 
  -3  -9  12       42.54       25.14     10.21 o 
  -2  -9  12        2.88        2.99      7.82 o 
  -1  -9  12      308.07      351.67     21.18 o 
   0  -9  12      193.46      268.86     19.06 o 
   1  -9  12       22.21       45.54      8.59 o 
   2  -9  12      285.83      279.55     16.45 o 
   3  -9  12      128.51      114.85     14.44 o 
   4  -9  12        1.83       -7.82      7.82 o 
  -4  -8  12       17.70        9.34      8.91 o 
  -3  -8  12      470.01      596.15     27.75 o 
  -2  -8  12       64.65       82.43     12.22 o 
  -1  -8  12       87.66      107.74     12.87 o 
   0  -8  12      756.23      745.86     30.79 o 
   1  -8  12      831.17      814.33     24.84 o 
   2  -8  12       25.53       22.59      8.58 o 
   3  -8  12      111.45      103.94     13.41 o 
   4  -8  12       90.67      102.47     13.85 o 
   5  -8  12       15.62       16.40      9.77 o 
   6  -8  12      246.47      246.27     19.71 o 
  -5  -7  12      103.29       87.97     13.36 o 
  -4  -7  12       43.80       45.45     10.75 o 
  -3  -7  12       10.96        7.60      7.93 o 
  -2  -7  12      770.11      798.97     31.39 o 
  -1  -7  12      877.56      892.97     33.18 o 
   0  -7  12       85.22       63.43     10.75 o 
   1  -7  12      542.93      624.17     27.15 o 
   2  -7  12      297.56      245.07     16.94 o 
   3  -7  12       33.20       53.16     10.64 o 
   4  -7  12       24.39       38.83     10.48 o 
   5  -7  12       94.02       99.86     13.30 o 
   6  -7  12       27.39       10.43      8.85 o 
  -6  -6  12      209.38      175.29     17.05 o 
  -5  -6  12       52.05       60.44     11.95 o 
  -4  -6  12        3.95        8.74      8.04 o 
  -3  -6  12        0.74       -5.97      6.30 o 
  -2  -6  12       12.09       14.44      7.66 o 
  -1  -6  12     1937.93     1816.95     52.62 o 
   0  -6  12      793.54      770.41     29.87 o 
   1  -6  12      845.90      799.46     30.57 o 
   2  -6  12      117.91      132.61     12.82 o 
   3  -6  12      345.62      365.36     20.42 o 
   4  -6  12       38.39       59.41     10.70 o 
   5  -6  12     1398.47     1356.24     44.58 o 
   6  -6  12     1893.51     1916.82     57.07 o 
   7  -6  12        2.46       10.05      8.63 o 
  -6  -5  12      245.40      265.00     19.06 o 
  -5  -5  12        2.19       -5.16      6.73 o 
  -4  -5  12       47.77       62.88     10.59 o 
  -3  -5  12      197.85      170.35     14.28 o 
  -2  -5  12      512.95      527.62     23.57 o 
  -1  -5  12       85.82       96.82     11.02 o 
   0  -5  12      831.61      847.68     30.74 o 
   1  -5  12      480.64      496.01     22.16 o 
   2  -5  12       42.84       54.96      9.39 o 
   3  -5  12      230.69      223.57     15.59 o 
   4  -5  12      307.90      269.08     17.65 o 
   5  -5  12       22.48        9.67      7.66 o 
   6  -5  12      297.96      300.90     19.22 o 
   7  -5  12      241.81      272.50     18.52 o 
   8  -5  12       30.46       36.76     10.92 o 
  -7  -4  12      147.18      152.00     16.35 o 
  -6  -4  12      116.00       92.43     12.82 o 
  -5  -4  12      277.84      291.88     18.90 o 
  -4  -4  12       31.56       25.36      8.31 o 
  -3  -4  12      906.00     1041.28     35.62 o 
  -2  -4  12     1269.55     1190.50     38.07 o 
  -1  -4  12      200.04      193.16     13.74 o 
   0  -4  12       96.69       73.26      9.67 o 
   1  -4  12        9.50        0.49      5.43 o 
   2  -4  12        0.17        5.27      5.76 o 
   3  -4  12        3.67        8.58      6.46 o 
   4  -4  12     1093.04     1042.47     35.46 o 
   5  -4  12     1857.36     1889.02     54.36 o 
   6  -4  12      154.54      141.08     13.90 o 
   7  -4  12        0.47       -6.52      6.52 o 
   8  -4  12        3.92       -4.83      7.82 o 
  -7  -3  12      330.81      373.77     22.97 o 
  -6  -3  12       13.00       17.05      8.85 o 
  -5  -3  12       19.05       34.81      9.18 o 
  -4  -3  12      671.18      701.66     28.24 o 
  -3  -3  12      155.04      144.23     12.92 o 
  -2  -3  12        8.17       10.92      6.63 o 
  -1  -3  12      194.94      182.68     12.98 o 
   0  -3  12       14.76       33.83      7.77 o 
   1  -3  12      155.83      178.06     12.60 o 
   2  -3  12     1852.39     1920.13     52.13 o 
   3  -3  12     1047.15      926.80     31.66 o 
   4  -3  12      110.76       81.67     10.37 o 
   5  -3  12      678.90      609.02     24.98 o 
   6  -3  12       10.36       18.63      7.82 o 
   7  -3  12        5.09        1.14      7.71 o 
   8  -3  12       38.65       31.01      9.99 o 
   9  -3  12       69.13       92.32     13.85 o 
  -7  -2  12      344.58      343.53     21.12 o 
  -6  -2  12       26.73       14.44      8.20 o 
  -5  -2  12       39.54       29.87      9.23 o 
  -4  -2  12      312.57      281.19     17.11 o 
  -3  -2  12     1879.28     1992.30     54.85 o 
  -2  -2  12     1069.59      922.51     31.33 o 
  -1  -2  12       82.16       62.12      8.53 o 
   0  -2  12      249.67      158.13     11.89 o 
   1  -2  12      105.28      125.01     10.59 o 
   2  -2  12       40.36       54.74      8.15 o 
   3  -2  12       40.51       29.81      7.11 o 
   4  -2  12     1719.28     1719.53     48.28 o 
   5  -2  12      164.91      144.29     12.54 o 
   6  -2  12       72.12       59.95      9.83 o 
   7  -2  12       65.05       88.84     11.84 o 
   8  -2  12      123.10      126.15     13.68 o 
   9  -2  12      374.89      410.48     22.92 o 
  -8  -1  12       17.26        4.94     13.25 o 
  -7  -1  12      535.58      583.38     23.79 o 
  -6  -1  12      984.97      969.59     42.74 o 
  -5  -1  12       56.91       49.58      8.09 o 
  -4  -1  12        4.29        0.51      6.16 o 
  -3  -1  12       17.69       10.32      5.15 o 
  -2  -1  12       71.99       56.16      9.99 o 
  -1  -1  12      154.14      140.16     11.19 o 
   0  -1  12     1792.79     1739.19     46.92 o 
   1  -1  12     1775.78     2075.06     53.65 o 
   2  -1  12      112.34       88.68      9.18 o 
   3  -1  12        8.34       10.64      5.65 o 
   4  -1  12      233.85      235.35     14.23 o 
   5  -1  12      341.25      367.96     18.84 o 
   6  -1  12      165.01      167.09     13.14 o 
   7  -1  12      156.50      133.80     13.30 o 
   8  -1  12      109.01       85.47     11.73 o 
   9  -1  12       79.54       72.88     12.65 o 
  10  -1  12       17.74       11.46      9.67 o 
  -8   0  12        2.63       28.40     15.26 o 
  -7   0  12        8.87        9.79      7.17 o 
  -6   0  12       10.92       25.69     12.25 o 
  -5   0  12        1.41        6.79      5.93 o 
  -4   0  12      879.14      827.88     23.43 o 
  -3   0  12     1827.83     1896.17     63.51 o 
  -2   0  12      197.26      218.04     10.83 o 
  -1   0  12      126.12      125.35      8.30 o 
   0   0  12      373.87      338.32     26.55 o 
   1   0  12      154.10      186.96     11.84 o 
   2   0  12      210.41      249.81     10.72 o 
   3   0  12      538.20      457.40     18.79 o 
   4   0  12      110.01       84.71      9.12 o 
   5   0  12      117.26      124.30     11.08 o 
   6   0  12      268.35      277.22     16.02 o 
   7   0  12      253.33      284.82     17.27 o 
   8   0  12      347.66      314.58     19.17 o 
   9   0  12      489.22      517.14     25.31 o 
  10   0  12      361.57      409.94     23.89 o 
  -8   1  12      636.87      663.71     18.16 o 
  -7   1  12      291.22      351.49     17.09 o 
  -6   1  12        1.31        4.03      6.02 o 
  -5   1  12       10.54       14.81     10.70 o 
  -4   1  12      235.86      268.31     24.11 o 
  -3   1  12      402.29      428.04     32.20 o 
  -2   1  12      882.61      905.31     43.28 o 
  -1   1  12       28.77       23.06      5.40 o 
   0   1  12       92.68       68.70      6.60 o 
   1   1  12      776.37      895.05     21.69 o 
   2   1  12     2113.61     2066.69     54.68 o 
   3   1  12        1.07        7.61      4.10 o 
   4   1  12     6211.30     6225.42    104.08 o 
   5   1  12      140.00      133.53      8.77 o 
   6   1  12      276.33      268.36     12.03 o 
   7   1  12        7.01       13.75      7.33 o 
   8   1  12       20.49       25.90      8.69 o 
   9   1  12       11.42       -0.87      7.71 o 
  10   1  12      188.40      202.66     16.94 o 
  -8   2  12       24.32       17.23      9.96 o 
  -7   2  12       13.65        7.58      4.78 o 
  -6   2  12       14.25       25.97      7.18 o 
  -5   2  12      102.37       92.19     11.16 o 
  -4   2  12     1431.79     1337.95     44.83 o 
  -3   2  12      279.80      377.78     17.95 o 
  -2   2  12      129.98      111.07     30.65 o 
  -1   2  12      427.76      559.97     34.78 o 
   0   2  12      265.82      263.39     10.71 o 
   1   2  12      606.29      564.59     16.08 o 
   2   2  12      567.69      568.03     37.09 o 
   3   2  12      344.34      310.65     11.66 o 
   4   2  12        7.19        3.36      5.08 o 
   5   2  12      463.53      366.56     16.16 o 
   6   2  12        6.82        9.72      4.88 o 
   7   2  12       34.36       26.76      6.17 o 
   8   2  12      436.20      372.17     15.88 o 
   9   2  12     1657.96     1741.75     49.47 o 
  10   2  12      413.87      487.90     21.64 o 
  -7   3  12       56.75       61.47     17.05 o 
  -6   3  12      159.25      189.41     22.64 o 
  -5   3  12       64.16       57.29     13.22 o 
  -4   3  12      706.78      625.11     27.02 o 
  -3   3  12      623.01      626.66     18.78 o 
  -2   3  12        5.30       18.24      5.04 o 
  -1   3  12       16.21       15.88      4.82 o 
   0   3  12      945.74      832.36     64.62 o 
   1   3  12     1355.81     1461.21     30.52 o 
   2   3  12       86.26       69.10      6.24 o 
   3   3  12      810.42      857.16     21.01 o 
   4   3  12      828.56      862.25     27.97 o 
   5   3  12       39.92       33.76      5.53 o 
   6   3  12      283.47      289.99     16.94 o 
   7   3  12       26.78       29.11      6.45 o 
   8   3  12      444.65      485.65     17.57 o 
   9   3  12      862.96      801.86     35.70 o 
  10   3  12        4.34        2.97      7.00 o 
  11   3  12       15.32       20.70      9.12 o 
  -7   4  12      111.91      124.25     21.72 o 
  -6   4  12        4.37        8.58     12.16 o 
  -5   4  12     1190.36     1147.17     51.10 o 
  -4   4  12      772.12      635.52     35.30 o 
  -3   4  12      325.52      281.29     23.30 o 
  -2   4  12       39.28       46.21     11.84 o 
  -1   4  12        2.72        6.95      8.63 o 
   0   4  12      156.55      129.13     15.21 o 
   1   4  12     1378.86     1351.52     48.71 o 
   2   4  12      160.04      210.16     17.54 o 
   3   4  12        0.51        2.82      7.33 o 
   4   4  12      229.78      239.15     18.35 o 
   5   4  12       11.15       -1.79      7.11 o 
   6   4  12       64.04       77.76     13.85 o 
   7   4  12     1012.00      965.09     42.47 o 
   8   4  12     2015.99     2063.28     71.90 o 
   9   4  12        9.03        3.26     10.97 o 
  10   4  12        5.14        9.07     12.38 o 
  -6   5  12        3.86        6.35     13.20 o 
  -5   5  12      117.53      139.56     19.93 o 
  -4   5  12      777.77      689.44     36.60 o 
  -3   5  12      216.49      200.87     20.04 o 
  -2   5  12      107.70      130.22     16.40 o 
  -1   5  12       50.05       26.61     10.37 o 
   0   5  12     1297.26     1284.12     48.55 o 
   1   5  12      239.83      234.54     19.44 o 
   2   5  12     1670.32     1583.34     55.01 o 
   3   5  12       13.74        3.69      7.66 o 
   4   5  12       68.25       62.88     12.22 o 
   5   5  12      601.58      504.59     28.35 o 
   6   5  12      246.88      236.55     20.80 o 
   7   5  12       11.00        3.64      8.96 o 
   8   5  12     1123.74     1216.90     52.29 o 
   9   5  12     1018.23      972.85     46.97 o 
  10   5  12       46.06       59.79     17.38 o 
  -6   6  12      160.34      168.83     23.40 o 
  -5   6  12        6.26       -1.68      9.23 o 
  -4   6  12       64.49       52.51     15.21 o 
  -3   6  12      329.67      355.74     27.04 o 
  -2   6  12        2.47       24.38     10.75 o 
  -1   6  12      961.63     1022.49     43.23 o 
   0   6  12     1638.28     1659.85     58.76 o 
   1   6  12        4.42       11.62      8.42 o 
   2   6  12       39.15       49.53     11.40 o 
   3   6  12       66.27       58.43     12.60 o 
   4   6  12      134.27      123.76     15.80 o 
   5   6  12       87.19       82.43     14.34 o 
   6   6  12     1428.95     1273.92     51.32 o 
   7   6  12      590.30      570.03     33.13 o 
   8   6  12       12.82       22.48     12.65 o 
   9   6  12       55.48       58.81     17.11 o 
  10   6  12      215.42      226.23     26.66 o 
  -5   7  12      566.35      569.49     36.71 o 
  -4   7  12      268.11      278.90     25.25 o 
  -3   7  12       53.68       48.11     14.99 o 
  -2   7  12      128.80      122.84     17.43 o 
  -1   7  12      114.50      102.25     15.86 o 
   0   7  12        0.70        2.06      8.63 o 
   1   7  12     2100.39     2163.90     71.36 o 
   2   7  12       40.81       28.18     10.32 o 
   3   7  12       43.81       40.02     11.95 o 
   4   7  12     1427.75     1465.77     55.17 o 
   5   7  12      453.93      470.76     28.73 o 
   6   7  12       93.94       93.35     16.45 o 
   7   7  12      681.85      576.44     33.99 o 
   8   7  12      203.03      227.42     24.49 o 
   9   7  12       10.20       20.96     14.77 o 
  -5   8  12       89.30       73.15     18.63 o 
  -4   8  12        1.86        1.85     11.19 o 
  -3   8  12       18.94       16.24     13.09 o 
  -2   8  12      169.24      159.06     19.44 o 
  -1   8  12      137.34      118.65     17.27 o 
   0   8  12      682.49      563.13     31.44 o 
   1   8  12      317.59      277.11     22.54 o 
   2   8  12      104.20      121.53     16.73 o 
   3   8  12      423.76      313.82     22.92 o 
   4   8  12      445.51      384.69     26.50 o 
   5   8  12      444.07      480.64     29.98 o 
   6   8  12      643.02      508.99     31.93 o 
   7   8  12       27.27       20.96     12.98 o 
   8   8  12        0.26       -0.49     11.13 o 
   9   8  12        8.24       20.15     15.26 o 
  -4   9  12      632.01      643.88     38.72 o 
  -3   9  12       41.94       38.56     14.28 o 
  -2   9  12       27.11       19.44     12.06 o 
  -1   9  12       76.06      120.34     18.30 o 
   0   9  12       45.16       61.20     14.72 o 
   1   9  12       86.96       95.90     15.48 o 
   2   9  12      427.31      350.86     25.74 o 
   3   9  12      509.15      436.49     27.86 o 
   4   9  12       10.06       20.15     11.24 o 
   5   9  12       11.12       10.53     11.24 o 
   6   9  12      115.56      140.86     19.88 o 
   7   9  12       60.80       31.71     14.28 o 
   8   9  12      194.13      193.21     25.09 o 
  -3  10  12       46.71       81.51     17.81 o 
  -2  10  12       12.07       27.64     13.09 o 
  -1  10  12      273.09      250.18     23.95 o 
   0  10  12      678.38      696.88     37.58 o 
   1  10  12        9.73       20.09     10.43 o 
   2  10  12      108.81      134.62     18.57 o 
   3  10  12      331.43      388.92     27.69 o 
   4  10  12     1051.56      938.15     43.93 o 
   5  10  12      502.91      463.43     31.28 o 
   6  10  12       11.27        9.72     11.57 o 
   7  10  12       33.70       36.38     14.82 o 
  -2  11  12        9.78        0.33     11.62 o 
  -1  11  12      315.81      324.74     27.37 o 
   0  11  12      858.46      855.02     42.57 o 
   1  11  12      212.60      197.39     21.45 o 
   2  11  12       56.68       40.29     12.82 o 
   3  11  12       39.15       45.07     13.79 o 
   4  11  12      276.96      266.42     24.82 o 
   5  11  12       70.75       88.19     17.27 o 
   6  11  12      433.41      485.53     33.67 o 
  -1  12  12       51.20       65.00     16.73 o 
   0  12  12        3.53       -0.49      9.61 o 
   1  12  12       35.84       42.25     13.96 o 
   2  12  12        2.87       -2.01      9.29 o 
   3  12  12      624.71      583.71     35.35 o 
   4  12  12     1047.80     1043.45     48.87 o 
   5  12  12       99.06      111.81     19.33 o 
   2  13  12       16.93       49.53     15.69 o 
  -1  -9  13        9.34        7.93      8.96 o 
   0  -9  13        1.42        6.73      8.53 o 
   1  -9  13      178.21      178.71     17.54 o 
   2  -9  13      366.68      463.16     25.90 o 
   3  -9  13       15.74       28.94     10.15 o 
  -3  -8  13       12.26       16.13      9.34 o 
  -2  -8  13        2.34        4.62      8.15 o 
  -1  -8  13      173.67      209.61     17.16 o 
   0  -8  13      943.95      918.44     36.17 o 
   1  -8  13        2.13        6.19      8.04 o 
   2  -8  13     1165.15     1191.70     42.36 o 
   3  -8  13      561.61      631.61     29.38 o 
   4  -8  13       40.76       41.65     11.73 o 
  -4  -7  13        4.24       16.67      9.23 o 
  -3  -7  13       27.20       19.60      9.07 o 
  -2  -7  13       30.97       21.99      8.91 o 
  -1  -7  13      186.11      170.30     15.15 o 
   0  -7  13      154.00      179.69     15.91 o 
   1  -7  13      190.62      192.94     16.24 o 
   2  -7  13        2.82        8.85      7.66 o 
   3  -7  13        1.52       -3.69      7.11 o 
   4  -7  13      251.16      256.48     19.33 o 
   5  -7  13        9.54       19.66      9.61 o 
  -5  -6  13       24.96       41.43     11.73 o 
  -4  -6  13       58.90       54.90     11.13 o 
  -3  -6  13        6.48        9.45      8.15 o 
  -2  -6  13      437.58      491.07     24.22 o 
  -1  -6  13      666.18      673.15     28.46 o 
   0  -6  13       14.49       19.17      7.93 o 
   1  -6  13      450.30      450.99     22.75 o 
   2  -6  13       98.80       90.80     11.95 o 
   3  -6  13       16.67       31.12      9.18 o 
   4  -6  13      174.02      132.07     14.34 o 
   5  -6  13      638.28      627.48     29.05 o 
   6  -6  13        0.28       -7.66      7.66 o 
  -5  -5  13      224.85      264.30     19.33 o 
  -4  -5  13        1.67       -5.05      7.06 o 
  -3  -5  13       53.42       53.00     10.75 o 
  -2  -5  13      248.79      250.50     16.94 o 
  -1  -5  13      428.16      385.83     20.31 o 
   0  -5  13      488.96      435.68     21.72 o 
   1  -5  13       58.28       62.99     10.32 o 
   2  -5  13       30.36        9.29      6.84 o 
   3  -5  13       13.12        8.85      7.17 o 
   4  -5  13       92.85       63.32     11.30 o 
   5  -5  13      282.68      285.64     18.68 o 
   6  -5  13     1029.27     1138.54     40.67 o 
   7  -5  13      228.41      258.32     19.11 o 
  -6  -4  13       34.24       40.95     11.35 o 
  -5  -4  13      170.86      184.90     16.35 o 
  -4  -4  13      264.76      278.96     18.46 o 
  -3  -4  13       54.72       57.56     10.43 o 
  -2  -4  13      113.04      147.49     13.58 o 
  -1  -4  13      137.74      111.65     11.84 o 
   0  -4  13       67.97       56.20      9.67 o 
   1  -4  13      390.73      352.43     19.01 o 
   2  -4  13     2189.59     2150.38     58.81 o 
   3  -4  13      454.42      467.01     22.32 o 
   4  -4  13        9.48       17.16      7.49 o 
   5  -4  13      160.64      167.53     14.72 o 
   6  -4  13       24.66       24.06      8.91 o 
   7  -4  13      533.36      587.41     27.42 o 
   8  -4  13      280.74      306.98     20.85 o 
  -6  -3  13       93.55       93.08     13.03 o 
  -5  -3  13      405.29      404.51     22.37 o 
  -4  -3  13        5.45       13.36      7.71 o 
  -3  -3  13      323.32      314.47     18.68 o 
  -2  -3  13      962.60      920.13     32.80 o 
  -1  -3  13      460.75      468.32     21.50 o 
   0  -3  13       89.12       64.02      9.56 o 
   1  -3  13      230.15      245.56     15.53 o 
   2  -3  13      167.40      224.82     14.93 o 
   3  -3  13      860.22      884.01     31.50 o 
   4  -3  13      466.43      557.21     24.33 o 
   5  -3  13       35.52       36.22      9.18 o 
   6  -3  13      101.56      109.04     12.38 o 
   7  -3  13      369.74      376.65     21.07 o 
   8  -3  13       61.68       56.42     11.62 o 
  -6  -2  13      703.04      672.45     29.54 o 
  -5  -2  13      370.49      393.38     21.72 o 
  -4  -2  13      129.24      146.08     13.90 o 
  -3  -2  13      582.17      549.66     24.06 o 
  -2  -2  13      396.21      436.66     20.91 o 
  -1  -2  13      488.57      565.20     23.35 o 
   0  -2  13     1171.41     1336.31     40.46 o 
   1  -2  13      273.59      210.16     13.96 o 
   2  -2  13       72.80       70.05      9.39 o 
   3  -2  13      874.25      882.71     30.79 o 
   4  -2  13       28.24       30.41      8.20 o 
   5  -2  13      459.89      454.14     21.94 o 
   6  -2  13      830.95      863.54     32.15 o 
   7  -2  13      118.43      122.02     12.92 o 
   8  -2  13       36.87       49.42     10.81 o 
   9  -2  13        2.43       -3.86      8.42 o 
  -7  -1  13      319.69      367.26     22.92 o 
  -6  -1  13      180.54      176.87     15.97 o 
  -5  -1  13       95.77       93.13     11.95 o 
  -4  -1  13      293.90      323.76     19.28 o 
  -3  -1  13       67.40       78.31     10.75 o 
  -2  -1  13     1590.20     1532.84     44.64 o 
  -1  -1  13     1282.05     1495.86     43.33 o 
   0  -1  13       11.68        5.81      6.14 o 
   1  -1  13      431.96      498.08     20.80 o 
   2  -1  13      100.34       65.71      8.63 o 
   3  -1  13       53.80       60.28      8.74 o 
   4  -1  13      759.67      739.78     27.59 o 
   5  -1  13     1312.09     1252.63     39.21 o 
   6  -1  13       15.94        5.32      6.79 o 
   7  -1  13      475.86      465.44     22.21 o 
   8  -1  13       80.43       95.85     12.60 o 
   9  -1  13        3.35       16.13      9.18 o 
  -7   0  13      914.54      852.32     27.69 o 
  -6   0  13      786.97      832.04     27.78 o 
  -5   0  13      128.53      156.66     11.43 o 
  -4   0  13       47.04       67.31      8.38 o 
  -3   0  13       70.25       66.27      7.94 o 
  -2   0  13       90.49       70.49      7.68 o 
  -1   0  13      810.85      819.47     41.52 o 
   0   0  13      754.25      868.97     29.11 o 
   1   0  13       78.09       72.71      9.12 o 
   2   0  13      220.69      222.16     13.03 o 
   3   0  13      447.45      489.77     20.31 o 
   4   0  13       85.60      119.41     10.81 o 
   5   0  13      403.98      404.78     19.60 o 
   6   0  13      537.68      502.04     22.16 o 
   7   0  13      130.31      128.21     12.87 o 
   8   0  13       82.50       62.67     10.97 o 
   9   0  13        5.99       -1.68      7.93 o 
  10   0  13       36.08       53.27     12.00 o 
  -7   1  13      207.34      245.77     15.48 o 
  -6   1  13       26.79       23.41      7.37 o 
  -5   1  13       25.97       40.13      7.69 o 
  -4   1  13       47.44       53.18      7.71 o 
  -3   1  13     2161.09     2325.88     47.53 o 
  -2   1  13      480.81      518.15     17.32 o 
  -1   1  13       28.52       29.76      5.82 o 
   0   1  13      492.36      577.87     17.30 o 
   1   1  13      286.48      345.90     12.96 o 
   2   1  13       75.65      126.19      8.14 o 
   3   1  13      654.63      616.42     17.98 o 
   4   1  13      652.71      669.29     19.09 o 
   5   1  13       11.42       12.98      6.19 o 
   6   1  13      659.86      650.78     25.14 o 
   7   1  13       67.18       71.08     10.37 o 
   8   1  13      165.73      187.02     15.15 o 
   9   1  13      564.98      597.72     26.72 o 
  10   1  13      926.27      950.48     37.14 o 
  -7   2  13      641.13      719.91     43.77 o 
  -6   2  13      208.27      199.01     22.21 o 
  -5   2  13      116.89      150.43     11.02 o 
  -4   2  13        0.11        6.94      5.59 o 
  -3   2  13      423.25      413.80     15.52 o 
  -2   2  13      921.84      893.90     24.98 o 
  -1   2  13      162.74      207.93     11.43 o 
   0   2  13       23.36       10.81      5.95 o 
   1   2  13        3.65        3.90      4.20 o 
   2   2  13     1082.91     1001.60     23.99 o 
   3   2  13      290.91      277.96     11.62 o 
   4   2  13      470.35      450.32     15.09 o 
   5   2  13      184.96      213.68     21.04 o 
   6   2  13      106.26      109.37      8.57 o 
   7   2  13        8.50       11.46      5.50 o 
   8   2  13      167.15      176.54     14.23 o 
   9   2  13       85.14       87.59     12.11 o 
  10   2  13      391.88      453.17     24.06 o 
  -6   3  13        1.18       -2.23     11.19 o 
  -5   3  13       59.52       38.72     13.85 o 
  -4   3  13      308.15      315.51     25.74 o 
  -3   3  13       29.30       17.38     11.02 o 
  -2   3  13        9.20        6.68      9.77 o 
  -1   3  13     1652.27     1758.79     65.60 o 
   0   3  13      157.04      141.55      8.79 o 
   1   3  13      586.82      643.86     30.76 o 
   2   3  13     1305.28     1367.01     29.82 o 
   3   3  13      517.62      478.55     16.51 o 
   4   3  13      427.15      407.48     14.07 o 
   5   3  13        5.94       10.07      4.89 o 
   6   3  13       58.12       48.09      6.81 o 
   7   3  13        6.89       22.35      6.17 o 
   8   3  13      533.58      534.28     18.92 o 
   9   3  13     1457.66     1556.51     60.71 o 
  10   3  13      176.71      172.20     21.94 o 
  -6   4  13       85.20       84.39     18.95 o 
  -5   4  13      115.12      110.13     19.22 o 
  -4   4  13      201.85      223.84     22.37 o 
  -3   4  13      944.13     1078.31     47.57 o 
  -2   4  13       21.70       25.79     11.73 o 
  -1   4  13       15.19       22.54     11.24 o 
   0   4  13      286.52      267.66     21.12 o 
   1   4  13      331.87      376.00     23.73 o 
   2   4  13      250.90      262.72     20.58 o 
   3   4  13      544.19      566.82     29.27 o 
   4   4  13      123.29      116.10     15.10 o 
   5   4  13       63.59       65.87     13.03 o 
   6   4  13      927.96      825.31     38.18 o 
   7   4  13      867.83      782.85     38.61 o 
   8   4  13       80.17       87.86     16.45 o 
   9   4  13      485.92      450.83     31.50 o 
  10   4  13       89.63       94.76     18.63 o 
  -6   5  13       68.75       88.52     19.93 o 
  -5   5  13       14.73       39.97     14.93 o 
  -4   5  13      238.60      294.06     26.23 o 
  -3   5  13      227.60      195.93     21.78 o 
  -2   5  13       91.27       59.84     13.68 o 
  -1   5  13        3.51        4.62      8.85 o 
   0   5  13       11.94       31.55     10.92 o 
   1   5  13      672.49      663.87     32.85 o 
   2   5  13     4018.15     4037.93    114.80 o 
   3   5  13       17.70       -1.79      7.98 o 
   4   5  13      815.75      721.81     34.86 o 
   5   5  13      350.39      254.52     21.23 o 
   6   5  13        1.48        7.98      9.50 o 
   7   5  13      151.43      127.34     18.14 o 
   8   5  13      755.96      758.90     39.75 o 
   9   5  13      281.66      317.19     28.13 o 
  10   5  13        7.52        2.88     12.98 o 
  -5   6  13       53.74       95.74     19.06 o 
  -4   6  13       15.07       18.63     13.14 o 
  -3   6  13      535.99      554.28     33.72 o 
  -2   6  13      523.76      488.03     30.14 o 
  -1   6  13      505.94      472.82     29.60 o 
   0   6  13      190.15      154.11     18.03 o 
   1   6  13       68.61       95.25     14.82 o 
   2   6  13        2.50       11.02      9.45 o 
   3   6  13       22.18       45.29     12.38 o 
   4   6  13      805.85      794.03     37.47 o 
   5   6  13     1045.64     1012.39     44.09 o 
   6   6  13      181.72      166.82     19.60 o 
   7   6  13       49.70       18.84     11.84 o 
   8   6  13      520.14      497.91     32.69 o 
   9   6  13      410.81      430.63     32.31 o 
  -5   7  13       70.52       77.76     18.14 o 
  -4   7  13       59.90       63.21     16.73 o 
  -3   7  13      150.71      139.62     20.36 o 
  -2   7  13       52.22       54.20     14.82 o 
  -1   7  13      154.02      159.49     19.33 o 
   0   7  13      377.34      360.03     25.25 o 
   1   7  13      656.40      566.82     31.28 o 
   2   7  13      142.89      151.29     18.14 o 
   3   7  13        1.36       -6.41      8.36 o 
   4   7  13        5.85        5.97     10.21 o 
   5   7  13      770.04      674.29     36.11 o 
   6   7  13      764.47      772.09     39.70 o 
   7   7  13      205.47      225.42     23.95 o 
   8   7  13       67.30       87.92     18.57 o 
   9   7  13       40.22       25.25     15.04 o 
  -4   8  13     1297.81     1393.38     60.33 o 
  -3   8  13      953.87      898.95     45.94 o 
  -2   8  13        2.12       33.02     13.25 o 
  -1   8  13       37.05       30.63     12.54 o 
   0   8  13       32.63       34.75     12.92 o 
   1   8  13       47.62       31.12     11.35 o 
   2   8  13      619.79      596.69     33.45 o 
   3   8  13      387.28      471.96     29.70 o 
   4   8  13       22.58       36.98     12.71 o 
   5   8  13       73.69       64.84     15.42 o 
   6   8  13      170.14      178.71     21.23 o 
   7   8  13      115.11      121.91     19.98 o 
   8   8  13      414.27      475.00     34.59 o 
  -3   9  13      198.19      196.63     23.40 o 
  -2   9  13       11.29        8.80     12.00 o 
  -1   9  13       26.10       35.89     13.96 o 
   0   9  13      752.74      760.20     39.21 o 
   1   9  13      638.73      600.71     33.51 o 
   2   9  13        1.46       -8.15      8.91 o 
   3   9  13      650.19      651.05     36.00 o 
   4   9  13      546.21      553.85     32.69 o 
   5   9  13        2.07       -2.93     10.15 o 
   6   9  13      249.44      182.79     22.37 o 
   7   9  13      348.64      392.89     31.28 o 
  -2  10  13       40.84       25.41     13.74 o 
  -1  10  13        0.05       -2.88     10.97 o 
   0  10  13      455.11      369.86     27.53 o 
   1  10  13      709.32      716.05     38.28 o 
   2  10  13       16.32       17.70     11.46 o 
   3  10  13       99.98       75.48     15.97 o 
   4  10  13       95.49      106.16     17.92 o 
   5  10  13      590.91      512.85     33.51 o 
   6  10  13        6.10       13.14     12.87 o 
   7  10  13      569.21      583.88     38.12 o 
  -1  11  13      768.08      767.04     43.50 o 
   0  11  13       16.63       19.22     12.54 o 
   1  11  13       39.49       48.66     14.06 o 
   2  11  13       89.58      107.41     18.14 o 
   3  11  13       69.47       51.05     14.61 o 
   4  11  13       32.30       31.99     14.06 o 
   5  11  13      332.99      286.78     26.88 o 
   1  12  13       39.06       63.75     15.69 o 
   2  12  13        2.72        8.53     11.73 o 
   3  12  13       74.61       83.74     17.97 o 
   0  -8  14        6.63        9.72      9.12 o 
   1  -8  14      285.78      373.72     23.51 o 
   2  -8  14      707.34      801.74     34.75 o 
  -2  -7  14      230.11      209.07     17.81 o 
  -1  -7  14      262.47      212.76     17.65 o 
   0  -7  14       99.89      122.18     14.34 o 
   1  -7  14      150.79      170.03     16.35 o 
   2  -7  14      182.26      182.35     16.78 o 
   3  -7  14      568.74      543.96     27.31 o 
   4  -7  14      165.93      161.12     16.78 o 
  -3  -6  14       49.50       51.21     11.51 o 
  -2  -6  14      207.04      234.54     18.14 o 
  -1  -6  14      822.49      882.38     34.32 o 
   0  -6  14       88.98       92.91     12.71 o 
   1  -6  14        2.07        7.49      7.77 o 
   2  -6  14      225.62      209.88     16.62 o 
   3  -6  14      148.57      133.42     14.17 o 
   4  -6  14        9.00       29.76      9.77 o 
   5  -6  14       65.06       81.24     12.87 o 
  -4  -5  14      211.91      227.86     18.14 o 
  -3  -5  14        8.96       11.78      8.09 o 
  -2  -5  14        7.52        1.68      7.44 o 
  -1  -5  14      178.28      215.42     16.56 o 
   0  -5  14      495.90      501.39     24.38 o 
   1  -5  14        0.69       -2.34      6.30 o 
   2  -5  14      488.57      541.52     25.03 o 
   3  -5  14      269.53      233.51     17.11 o 
   4  -5  14      528.70      519.96     25.41 o 
   5  -5  14       30.54       60.39     11.68 o 
   6  -5  14        2.61       -0.81      8.09 o 
  -5  -4  14      766.28      773.18     33.07 o 
  -4  -4  14       31.95       25.14      9.29 o 
  -3  -4  14      485.16      542.01     25.85 o 
  -2  -4  14      157.31      165.36     15.04 o 
  -1  -4  14      122.53       96.44     11.95 o 
   0  -4  14      658.16      669.68     27.97 o 
   1  -4  14     1278.83     1258.22     41.11 o 
   2  -4  14       38.34       43.28      9.34 o 
   3  -4  14      603.94      685.64     28.29 o 
   4  -4  14       10.67       25.09      8.58 o 
   5  -4  14      419.00      427.70     22.86 o 
   6  -4  14       97.70      101.66     13.68 o 
   7  -4  14     1820.09     1846.93     56.48 o 
  -5  -3  14      167.96      190.28     17.00 o 
  -4  -3  14      454.92      456.86     23.79 o 
  -3  -3  14       67.14       82.70     12.00 o 
  -2  -3  14        1.43       -6.03      6.03 o 
  -1  -3  14      136.42      125.77     12.60 o 
   0  -3  14       67.79      104.54     11.62 o 
   1  -3  14        9.81       15.31      7.28 o 
   2  -3  14      414.34      440.40     21.45 o 
   3  -3  14      397.27      374.15     19.98 o 
   4  -3  14      370.80      343.53     19.50 o 
   5  -3  14       18.71       19.17      8.36 o 
   6  -3  14        3.42       -0.27      7.11 o 
   7  -3  14      282.19      258.87     18.52 o 
   8  -3  14      935.05      960.15     37.04 o 
  -6  -2  14      384.07      331.09     21.56 o 
  -5  -2  14        0.59       -2.99      7.66 o 
  -4  -2  14        0.09       -0.98      6.84 o 
  -3  -2  14      105.09       84.55     11.46 o 
  -2  -2  14      366.06      434.92     21.83 o 
  -1  -2  14     1647.86     1735.23     50.34 o 
   0  -2  14     1044.25     1058.27     35.35 o 
   1  -2  14       15.54       11.24      6.68 o 
   2  -2  14      759.32      751.51     27.97 o 
   3  -2  14       77.38      105.19     11.35 o 
   4  -2  14        2.93        3.96      7.22 o 
   5  -2  14       77.15       64.35     10.70 o 
   6  -2  14      307.32      378.17     21.45 o 
   7  -2  14       47.55       39.32     10.05 o 
   8  -2  14        1.09        1.03      7.87 o 
  -6  -1  14     1284.65     1346.03     45.62 o 
  -5  -1  14      775.10      835.63     32.85 o 
  -4  -1  14       15.14        7.39      8.15 o 
  -3  -1  14       23.85       23.89      8.74 o 
  -2  -1  14     1165.59     1311.28     41.22 o 
  -1  -1  14        5.06        9.99      6.79 o 
   0  -1  14      835.27      763.08     28.40 o 
   1  -1  14      295.45      407.55     19.82 o 
   2  -1  14        3.21        5.54      5.92 o 
   3  -1  14       37.57       34.75      8.53 o 
   4  -1  14     1489.80     1480.76     44.26 o 
   5  -1  14       87.01       85.53     10.92 o 
   6  -1  14     1570.12     1467.78     45.07 o 
   7  -1  14     1557.49     1625.53     49.53 o 
   8  -1  14       52.61       70.87     11.35 o 
   9  -1  14       45.90       19.93      9.99 o 
  -6   0  14       22.76       17.32      9.01 o 
  -5   0  14        5.68       10.15      8.09 o 
  -4   0  14       28.66       43.66      9.94 o 
  -3   0  14      307.64      303.29     17.54 o 
  -2   0  14      686.05      739.35     27.86 o 
  -1   0  14     1545.29     1580.84     45.62 o 
   0   0  14      217.37      218.08     14.06 o 
   1   0  14      759.50      617.82     24.11 o 
   2   0  14      846.96      929.63     30.84 o 
   3   0  14       11.16       23.73      7.06 o 
   4   0  14      244.32      214.39     14.28 o 
   5   0  14      463.61      431.99     20.42 o 
   6   0  14        1.07        5.00      6.84 o 
   7   0  14      250.50      290.42     18.30 o 
   8   0  14        1.11       -3.86      7.06 o 
   9   0  14       51.81       77.33     12.49 o 
  -6   1  14      528.16      604.52     22.60 o 
  -5   1  14      264.11      260.17     14.65 o 
  -4   1  14      188.38      185.75     11.99 o 
  -3   1  14        3.88       15.23      9.45 o 
  -2   1  14      369.02      406.38     15.88 o 
  -1   1  14      395.74      441.30     31.63 o 
   0   1  14      596.15      628.57     19.07 o 
   1   1  14       63.98       60.28      8.74 o 
   2   1  14      748.60      857.84     28.89 o 
   3   1  14      463.46      459.47     19.98 o 
   4   1  14        0.08       -5.43      5.43 o 
   5   1  14      770.49      782.14     28.18 o 
   6   1  14      663.97      569.59     23.51 o 
   7   1  14       86.30      104.43     11.62 o 
   8   1  14       43.91       51.70     10.48 o 
   9   1  14      111.84      122.78     14.34 o 
  -6   2  14       26.33       41.87     15.31 o 
  -5   2  14       16.60       26.14      7.47 o 
  -4   2  14      118.82      126.68     10.22 o 
  -3   2  14      210.11      239.10     12.67 o 
  -2   2  14      975.13     1001.90     26.23 o 
  -1   2  14       92.28      118.27      8.95 o 
   0   2  14      131.94      139.41      9.19 o 
   1   2  14      191.10      163.69      9.95 o 
   2   2  14      234.39      244.73     11.20 o 
   3   2  14      575.06      611.52     18.20 o 
   4   2  14     1216.95     1223.62     28.74 o 
   5   2  14      228.12      264.44     25.41 o 
   6   2  14      339.93      343.47     17.49 o 
   7   2  14       21.09       31.01      8.63 o 
   8   2  14       35.94       30.63      9.50 o 
   9   2  14      135.07      164.49     15.37 o 
  10   2  14      282.12      308.66     21.18 o 
  -6   3  14      846.65      793.27     45.62 o 
  -5   3  14       24.23       15.48     12.82 o 
  -4   3  14        0.62        1.47     10.43 o 
  -3   3  14      131.89      100.79     17.32 o 
  -2   3  14        9.14       25.96     12.33 o 
  -1   3  14       42.84       35.08     12.22 o 
   0   3  14       16.77       12.16      9.56 o 
   1   3  14       84.89      110.94     15.10 o 
   2   3  14       15.46        2.17      9.12 o 
   3   3  14      364.20      436.71     25.90 o 
   4   3  14       90.76       59.30     12.76 o 
   5   3  14      970.51      956.73     41.16 o 
   6   3  14     1438.73     1312.20     50.67 o 
   7   3  14       47.45       54.09     13.58 o 
   8   3  14       81.92       57.40     14.93 o 
  -5   4  14       11.14       24.76     13.58 o 
  -4   4  14        4.09       -1.19     10.81 o 
  -3   4  14       58.51       70.70     15.91 o 
  -2   4  14      291.74      395.71     28.46 o 
  -1   4  14       16.76       17.11     10.48 o 
   0   4  14        0.57       10.81      9.45 o 
   1   4  14      921.17      973.67     41.92 o 
   2   4  14     1087.43     1193.87     47.62 o 
   3   4  14       76.04       57.13     13.30 o 
   4   4  14       11.35        6.63      8.63 o 
   5   4  14        9.92       21.67     10.59 o 
   6   4  14        0.51       12.92      9.83 o 
   7   4  14       50.83       43.06     13.79 o 
   8   4  14       61.63       69.02     16.07 o 
   9   4  14      145.83      124.84     19.44 o 
  10   4  14       21.38       21.02     15.21 o 
  -5   5  14      151.84      175.24     24.11 o 
  -4   5  14      222.94      263.59     26.01 o 
  -3   5  14      112.92      112.52     19.11 o 
  -2   5  14     1155.03     1199.63     51.86 o 
  -1   5  14      274.08      308.39     24.98 o 
   0   5  14      196.02      182.73     19.11 o 
   1   5  14        8.17        5.86      8.85 o 
   2   5  14      385.22      331.63     24.06 o 
   3   5  14        1.90        0.16      8.42 o 
   4   5  14      457.06      394.41     26.28 o 
   5   5  14      502.01      502.96     30.08 o 
   6   5  14      578.94      532.02     31.44 o 
   7   5  14      129.00      113.06     17.70 o 
   8   5  14       98.10       98.02     17.81 o 
   9   5  14      151.40      166.93     21.88 o 
  -4   6  14       17.78        1.19     12.27 o 
  -3   6  14      679.66      659.52     38.61 o 
  -2   6  14      172.49      182.79     21.45 o 
  -1   6  14      541.05      559.55     33.99 o 
   0   6  14      142.50      154.66     18.46 o 
   1   6  14      200.41      184.14     19.22 o 
   2   6  14      491.45      471.20     29.00 o 
   3   6  14      902.80      824.33     39.15 o 
   4   6  14       48.23       60.98     14.28 o 
   5   6  14      610.22      648.66     35.35 o 
   6   6  14      371.66      366.99     26.93 o 
   7   6  14       63.44       72.88     16.02 o 
   8   6  14      134.11      132.61     20.47 o 
   9   6  14      506.31      524.20     35.89 o 
  -4   7  14        1.42       -7.60     11.57 o 
  -3   7  14      483.43      529.68     34.32 o 
  -2   7  14     1224.29     1266.86     54.68 o 
  -1   7  14        2.78        5.48     10.92 o 
   0   7  14       34.14       39.80     13.25 o 
   1   7  14       98.23       83.03     15.69 o 
   2   7  14        1.22        3.04      9.29 o 
   3   7  14      493.45      470.16     29.54 o 
   4   7  14      604.24      509.75     30.41 o 
   5   7  14       82.81      106.44     17.76 o 
   6   7  14       48.02       55.93     15.37 o 
   7   7  14       22.06        7.44     11.89 o 
   8   7  14       37.43       50.56     16.56 o 
  -3   8  14      268.86      229.11     25.52 o 
  -2   8  14       35.81       55.44     15.97 o 
  -1   8  14        1.45       -3.96      9.88 o 
   0   8  14       24.34        4.94     10.81 o 
   1   8  14     1429.35     1404.52     56.42 o 
   2   8  14      967.31      928.05     43.77 o 
   3   8  14       14.29       38.50     12.92 o 
   4   8  14      509.38      503.99     31.33 o 
   5   8  14      239.12      174.32     20.91 o 
   6   8  14        5.33        3.91     11.40 o 
   7   8  14      193.08      188.81     23.40 o 
   8   8  14      315.78      262.83     27.04 o 
  -2   9  14       18.75       37.25     15.48 o 
  -1   9  14       40.21       69.51     17.92 o 
   0   9  14      268.96      238.50     24.06 o 
   1   9  14      139.77      103.88     17.81 o 
   2   9  14     1106.16     1053.93     48.17 o 
   3   9  14      544.90      560.80     34.05 o 
   4   9  14       82.67       98.67     17.97 o 
   5   9  14        6.24        2.55     10.48 o 
   6   9  14      470.79      434.49     32.31 o 
   7   9  14       35.25       15.59     14.66 o 
  -1  10  14      104.01      111.76     21.34 o 
   0  10  14      240.51      263.48     25.41 o 
   1  10  14       59.03       46.59     14.99 o 
   2  10  14       19.88       14.66     12.27 o 
   3  10  14        1.59       -2.82      9.01 o 
   4  10  14       21.55       17.11     12.92 o 
   5  10  14       52.57       51.81     15.64 o 
   6  10  14      364.46      428.24     33.07 o 
   1  11  14      533.30      580.94     36.93 o 
   2  11  14       18.40       19.28     12.49 o 
   3  11  14        6.97        6.46     10.70 o 
   4  11  14       69.79       43.50     14.55 o 
  -1  -6  15      409.08      403.10     23.51 o 
   0  -6  15       21.04       43.99     10.81 o 
   1  -6  15      245.74      277.60     19.71 o 
   2  -6  15      269.10      265.49     19.33 o 
   3  -6  15      242.68      280.05     19.60 o 
   4  -6  15     1210.89     1286.46     45.51 o 
  -3  -5  15      108.15      157.37     16.13 o 
  -2  -5  15      123.29      164.38     16.18 o 
  -1  -5  15      532.73      548.36     26.55 o 
   0  -5  15      304.27      313.82     20.04 o 
   1  -5  15      287.62      278.96     19.44 o 
   2  -5  15       32.82       37.85     10.15 o 
   3  -5  15       11.54       23.19      9.07 o 
   4  -5  15        6.21        6.79      8.09 o 
   5  -5  15       14.40        4.13      8.91 o 
  -3  -4  15      188.72      220.20     17.87 o 
  -2  -4  15        2.01        9.39      8.53 o 
  -1  -4  15      128.26      143.31     14.55 o 
   0  -4  15     1566.74     1657.63     51.21 o 
   1  -4  15       68.07       68.59     11.35 o 
   2  -4  15      722.42      760.36     31.01 o 
   3  -4  15      923.05      988.49     36.22 o 
   4  -4  15      148.88      160.09     15.21 o 
   5  -4  15       46.60       55.28     11.51 o 
   6  -4  15        6.00       18.14      9.45 o 
  -4  -3  15      241.77      308.99     21.12 o 
  -3  -3  15      100.93      126.15     14.01 o 
  -2  -3  15     1187.59     1230.80     41.60 o 
  -1  -3  15        8.51       21.61      8.96 o 
   0  -3  15      263.08      265.00     17.81 o 
   1  -3  15     1059.77     1083.69     37.69 o 
   2  -3  15        6.75        0.27      6.52 o 
   3  -3  15      594.84      618.63     26.66 o 
   4  -3  15      182.56      173.61     15.26 o 
   5  -3  15      281.48      251.16     18.19 o 
   6  -3  15        1.86       -5.86      7.44 o 
   7  -3  15      695.43      712.68     31.71 o 
  -5  -2  15      283.84      296.50     20.69 o 
  -4  -2  15      190.90      231.33     18.08 o 
  -3  -2  15      409.64      442.69     23.13 o 
  -2  -2  15       99.10       71.63     11.30 o 
  -1  -2  15        5.72        9.67      7.98 o 
   0  -2  15       77.17       56.64      9.94 o 
   1  -2  15        7.87       16.24      7.71 o 
   2  -2  15        6.24       -5.43      5.43 o 
   3  -2  15     1212.88     1319.69     41.87 o 
   4  -2  15      210.84      215.48     15.80 o 
   5  -2  15       21.13       32.31      9.39 o 
   6  -2  15        0.04       -6.03      6.57 o 
   7  -2  15      166.11      176.54     16.24 o 
  -5  -1  15        2.66        1.41      8.47 o 
  -4  -1  15        2.79       -0.38      8.25 o 
  -3  -1  15       33.73       62.94     10.75 o 
  -2  -1  15      364.33      441.71     21.99 o 
  -1  -1  15      725.46      768.56     29.87 o 
   0  -1  15      772.86      841.49     30.74 o 
   1  -1  15      319.84      362.75     19.06 o 
   2  -1  15      383.22      443.50     21.40 o 
   3  -1  15       10.13       26.45      7.71 o 
   4  -1  15        5.34       -0.27      6.79 o 
   5  -1  15      343.51      368.72     20.04 o 
   6  -1  15      211.83      218.90     16.18 o 
   7  -1  15        5.04        3.53      8.04 o 
   8  -1  15       15.88       18.25      9.50 o 
  -5   0  15      588.97      652.62     28.89 o 
  -4   0  15      490.58      560.69     25.69 o 
  -3   0  15       72.04       92.21     11.68 o 
  -2   0  15       18.68       17.76      8.04 o 
  -1   0  15      240.94      256.26     16.45 o 
   0   0  15        3.19        3.96      6.14 o 
   1   0  15       77.42      122.02     11.84 o 
   2   0  15      108.35       89.71     10.48 o 
   3   0  15       73.35       89.11     10.48 o 
   4   0  15      315.21      306.87     17.43 o 
   5   0  15      556.50      514.15     23.02 o 
   6   0  15      589.49      586.48     25.31 o 
   7   0  15      847.11      835.09     31.55 o 
   8   0  15      261.49      283.68     18.90 o 
  -6   1  15       37.27       45.94     12.11 o 
  -5   1  15       58.99       74.94     12.00 o 
  -4   1  15      103.26      124.08     12.92 o 
  -3   1  15      434.02      493.41     23.24 o 
  -2   1  15      130.31      136.95     12.76 o 
  -1   1  15       11.42       21.99      7.33 o 
   0   1  15      127.56      151.35     12.65 o 
   1   1  15       17.91       21.72      7.60 o 
   2   1  15       91.22       88.95     10.48 o 
   3   1  15     1081.70     1069.24     33.94 o 
   4   1  15       70.94      102.04     10.97 o 
   5   1  15       60.43       55.06      9.56 o 
   6   1  15      149.38      165.25     13.79 o 
   7   1  15       60.00       71.08     10.64 o 
   8   1  15        2.65        5.32      7.98 o 
   9   1  15        2.67       11.95      8.69 o 
  -5   2  15      681.53      676.03     40.57 o 
  -4   2  15       70.05       91.83     18.46 o 
  -3   2  15       11.60       -1.25     10.05 o 
  -2   2  15        3.61        3.80     10.81 o 
  -1   2  15       62.61       70.00     15.37 o 
   0   2  15       58.39       57.31      7.57 o 
   1   2  15      320.60      336.54     14.12 o 
   2   2  15      355.59      401.14     18.63 o 
   3   2  15       57.37       68.42      9.18 o 
   4   2  15       12.33       14.88      6.79 o 
   5   2  15       63.84       73.58      9.83 o 
   6   2  15      134.91      131.74     12.38 o 
   7   2  15      284.17      272.01     16.56 o 
  -5   3  15      534.57      564.43     38.56 o 
  -4   3  15        2.62       -1.79     11.08 o 
  -3   3  15      241.09      313.66     26.88 o 
  -2   3  15      127.46      154.60     20.15 o 
  -1   3  15     1361.87     1520.13     58.32 o 
   0   3  15      227.22      218.14     21.56 o 
   1   3  15      714.20      779.15     37.31 o 
   2   3  15     1526.17     1578.02     57.34 o 
   3   3  15      170.01      184.42     19.22 o 
   4   3  15       69.79       65.00     13.74 o 
   5   3  15      755.26      720.67     35.41 o 
  -5   4  15      103.63      107.14     20.85 o 
  -4   4  15       28.30       23.84     13.74 o 
  -3   4  15      131.90      108.12     19.06 o 
  -2   4  15       21.61       27.97     13.30 o 
  -1   4  15      153.00      130.60     18.57 o 
   0   4  15      978.17     1121.92     47.90 o 
   1   4  15      142.71      172.80     19.28 o 
   2   4  15       44.52       69.83     14.12 o 
   3   4  15        8.84       18.03     10.64 o 
   4   4  15       65.79       49.42     13.36 o 
   5   4  15       75.63       68.21     14.72 o 
   6   4  15      607.00      612.98     34.92 o 
   7   4  15      735.89      736.90     38.88 o 
   8   4  15       67.51       64.95     16.35 o 
  -4   5  15        6.64       28.84     14.93 o 
  -3   5  15      237.09      250.61     25.90 o 
  -2   5  15      325.09      290.25     26.50 o 
  -1   5  15       10.63        7.17     10.81 o 
   0   5  15      260.12      215.86     21.83 o 
   1   5  15      240.18      267.61     23.19 o 
   2   5  15      474.60      436.11     28.18 o 
   3   5  15      777.27      882.55     41.27 o 
   4   5  15      814.27      776.44     38.28 o 
   5   5  15       23.88       18.84     10.97 o 
   6   5  15      266.90      276.52     24.55 o 
   7   5  15      142.15      135.81     19.55 o 
   8   5  15      140.23      170.08     21.99 o 
   9   5  15       47.67       66.52     18.08 o 
  -3   6  15       11.64       22.92     14.55 o 
  -2   6  15     1506.37     1637.86     65.71 o 
  -1   6  15      671.42      752.16     40.29 o 
   0   6  15       96.33       79.61     16.24 o 
   1   6  15       30.05       39.48     13.14 o 
   2   6  15      424.08      421.24     28.18 o 
   3   6  15        0.41        3.42     10.05 o 
   4   6  15      611.89      613.96     34.37 o 
   5   6  15      265.23      208.69     21.67 o 
   6   6  15       49.40       56.96     15.15 o 
   7   6  15       21.13       37.74     14.17 o 
   8   6  15      381.52      442.96     32.26 o 
  -3   7  15       25.79       25.20     15.53 o 
  -2   7  15       85.75       83.57     18.68 o 
  -1   7  15       23.38        6.57     11.40 o 
   0   7  15      614.05      592.51     35.51 o 
   1   7  15       81.44       98.02     17.43 o 
   2   7  15      171.90      153.19     19.44 o 
   3   7  15     1332.54     1269.46     53.33 o 
   4   7  15      220.06      214.72     22.54 o 
   5   7  15      611.44      606.63     35.30 o 
   6   7  15      370.72      370.14     29.00 o 
   7   7  15        2.36       -0.87     10.43 o 
  -2   8  15      450.56      388.38     31.44 o 
  -1   8  15      178.66      140.21     20.74 o 
   0   8  15       32.95       56.15     15.69 o 
   1   8  15       53.28       33.34     13.85 o 
   2   8  15      395.77      359.82     27.53 o 
   3   8  15       15.70       18.95     12.33 o 
   4   8  15       44.93       40.35     14.39 o 
   5   8  15       12.83        5.54     10.86 o 
   6   8  15       76.34       37.04     14.28 o 
   7   8  15      318.25      333.48     29.98 o 
  -1   9  15       34.93       27.48     15.04 o 
   0   9  15       67.84       76.24     18.08 o 
   1   9  15      293.65      283.52     26.77 o 
   2   9  15      412.68      389.25     29.16 o 
   3   9  15      140.99      127.56     19.82 o 
   4   9  15       16.55       23.79     14.01 o 
   5   9  15      105.78      107.96     19.55 o 
   1  10  15       80.11       74.23     18.14 o 
   2  10  15       24.97       29.11     13.20 o 
   3  10  15        2.79        1.74     12.44 o 
   0  -5  16      148.86      156.34     15.75 o 
   1  -5  16      112.55      119.69     14.50 o 
   2  -5  16      179.09      188.00     17.00 o 
   3  -5  16       27.16       17.49      9.18 o 
  -2  -4  16        9.14        7.22      8.09 o 
  -1  -4  16       27.72       21.99      9.67 o 
   0  -4  16      327.35      397.61     22.43 o 
   1  -4  16      910.57      985.18     37.31 o 
   2  -4  16      222.87      270.71     18.95 o 
   3  -4  16       76.21       62.72     11.46 o 
   4  -4  16        5.44        3.48      7.55 o 
  -3  -3  16      591.41      605.27     28.94 o 
  -2  -3  16      164.08      182.84     16.51 o 
  -1  -3  16      118.19      112.08     13.52 o 
   0  -3  16       93.73      114.36     13.03 o 
   1  -3  16      149.22      119.52     13.41 o 
   2  -3  16      166.82      153.84     14.61 o 
   3  -3  16      349.10      374.59     21.18 o 
   4  -3  16        2.53       -4.13      6.90 o 
   5  -3  16        2.07       15.15      8.80 o 
  -3  -2  16      222.89      260.98     18.84 o 
  -2  -2  16      415.11      468.81     24.55 o 
  -1  -2  16      797.57      803.54     32.26 o 
   0  -2  16      157.54      157.64     14.61 o 
   1  -2  16       45.70       66.69     11.08 o 
   2  -2  16       59.26       78.25     11.62 o 
   3  -2  16        0.54        9.83      7.55 o 
   4  -2  16      522.16      528.27     25.03 o 
   5  -2  16      263.44      292.86     19.06 o 
   6  -2  16       11.49        9.88      8.58 o 
  -4  -1  16      115.21      132.99     15.37 o 
  -3  -1  16      635.35      726.59     30.36 o 
  -2  -1  16      413.37      431.61     22.70 o 
  -1  -1  16       11.21       13.36      8.80 o 
   0  -1  16      166.20      201.90     15.53 o 
   1  -1  16        8.52       17.05      7.93 o 
   2  -1  16       32.32       41.05      9.39 o 
   3  -1  16       21.95       27.15      8.36 o 
   4  -1  16      393.28      377.79     20.69 o 
   5  -1  16       23.31       24.55      8.85 o 
   6  -1  16        2.19        0.92      7.11 o 
   7  -1  16       59.84       63.81     11.73 o 
  -4   0  16       54.19       58.59     11.51 o 
  -3   0  16      178.22      209.83     16.56 o 
  -2   0  16       41.06       46.21      9.99 o 
  -1   0  16      166.85      196.91     15.53 o 
   0   0  16      118.77      146.73     13.41 o 
   1   0  16      148.71      175.78     14.06 o 
   2   0  16        9.26        8.04      6.90 o 
   3   0  16      242.78      271.90     17.00 o 
   4   0  16      300.69      341.68     19.39 o 
   5   0  16      114.03      162.86     14.55 o 
   6   0  16      401.94      348.96     20.58 o 
   7   0  16       43.46       47.35     10.26 o 
   8   0  16       21.61       22.64      9.67 o 
  -4   1  16     1616.98     1686.57     51.43 o 
  -3   1  16       10.24       26.66      9.77 o 
  -2   1  16      512.24      547.17     24.22 o 
  -1   1  16        0.91       -1.57      6.95 o 
   0   1  16      325.02      357.16     19.55 o 
   1   1  16       10.74       23.24      7.82 o 
   2   1  16      291.79      325.01     17.97 o 
   3   1  16      200.21      208.20     14.88 o 
   4   1  16       11.34       20.64      8.15 o 
   5   1  16       81.44       92.53     11.57 o 
   6   1  16      581.54      590.66     25.74 o 
   7   1  16      200.66      210.54     16.51 o 
   8   1  16      784.69      814.12     32.09 o 
  -4   3  16        1.54       11.40     12.87 o 
  -3   3  16        0.47       -3.31     10.97 o 
  -2   3  16      532.76      573.94     36.00 o 
  -1   3  16       17.66       13.90     12.71 o 
   0   3  16      592.07      616.89     34.97 o 
   1   3  16       96.33      113.88     17.27 o 
   2   3  16        5.82        5.16      9.67 o 
  -4   4  16       51.02       17.59     14.61 o 
  -3   4  16        7.02       36.49     15.26 o 
  -2   4  16       34.17       35.08     15.97 o 
  -1   4  16      572.74      559.17     34.59 o 
   0   4  16      258.73      298.35     26.17 o 
   1   4  16      337.95      261.74     23.57 o 
   2   4  16      339.18      402.12     28.24 o 
   3   4  16       75.77       60.22     14.72 o 
   4   4  16      872.41      960.58     43.77 o 
   5   4  16     1262.45     1342.34     53.87 o 
   6   4  16       55.73       46.38     14.01 o 
  -3   5  16        1.56      -12.54     12.54 o 
  -2   5  16       74.45       60.93     17.38 o 
  -1   5  16      176.44      238.99     24.33 o 
   0   5  16      103.46       97.42     18.08 o 
   1   5  16      407.70      351.40     27.48 o 
   2   5  16       31.02       25.79     12.16 o 
   3   5  16       11.20        4.34      9.99 o 
   4   5  16        2.83       -5.38      8.69 o 
   5   5  16       10.91       17.27     11.84 o 
   6   5  16       55.83       60.66     15.64 o 
   7   5  16      226.97      254.79     25.63 o 
   8   5  16       46.20       45.07     17.05 o 
  -2   6  16      150.56      161.72     23.35 o 
  -1   6  16       32.10       26.34     13.74 o 
   0   6  16       13.87       21.99     12.87 o 
   1   6  16      184.30      149.61     19.82 o 
   2   6  16      354.57      367.69     27.75 o 
   3   6  16     1674.60     1815.22     67.39 o 
   4   6  16      649.98      494.11     31.50 o 
   5   6  16      104.12       86.67     16.73 o 
   6   6  16      336.11      296.77     26.17 o 
   7   6  16      167.08      226.66     25.31 o 
  -2   7  16       94.99       96.66     20.91 o 
  -1   7  16      609.47      688.41     40.40 o 
   0   7  16      427.25      413.90     30.90 o 
   1   7  16       13.00       15.15     12.11 o 
   2   7  16       17.08        5.59     11.19 o 
   3   7  16       52.52       56.58     15.53 o 
   4   7  16       23.39       12.16     11.24 o 
   5   7  16       43.60       21.78     11.95 o 
   6   7  16       34.68       31.82     14.01 o 
   0   8  16      316.62      338.80     29.60 o 
   1   8  16      874.04      824.66     43.66 o 
   2   8  16      166.68      154.11     21.18 o 
   3   8  16       33.62       45.07     14.44 o 
   4   8  16       35.21       24.82     13.63 o 
   5   8  16        1.44       -7.11     10.97 o 
   2   9  16       75.83       85.75     18.63 o 
   3   9  16        1.74       -8.91     10.10 o 
  -1  -3  17        2.36       10.97      9.29 o 
   0  -3  17      351.46      438.34     24.60 o 
   1  -3  17      483.73      497.97     25.74 o 
   2  -3  17      317.67      315.07     20.69 o 
   3  -3  17       21.82       18.73      8.91 o 
   4  -3  17       84.54       88.84     12.92 o 
  -2  -2  17      939.17     1008.53     38.50 o 
  -1  -2  17        1.93        7.44      8.96 o 
   0  -2  17      151.08      155.85     15.10 o 
   1  -2  17        4.80        5.05      7.39 o 
   2  -2  17      227.56      277.06     19.28 o 
   3  -2  17        6.39       21.78      9.01 o 
   4  -2  17      277.76      333.37     20.85 o 
   5  -2  17      232.27      243.17     18.19 o 
  -3  -1  17      871.74      981.43     37.85 o 
  -2  -1  17       27.04       19.28      9.72 o 
  -1  -1  17     1158.57     1297.86     43.88 o 
   0  -1  17      102.98      128.75     13.90 o 
   1  -1  17       20.07       15.75      8.69 o 
   2  -1  17      461.83      454.52     23.19 o 
   3  -1  17      223.11      243.99     17.32 o 
   4  -1  17      275.52      324.19     19.98 o 
   5  -1  17      973.63      961.72     35.95 o 
   6  -1  17      159.06      142.44     14.99 o 
  -3   0  17      350.40      387.08     22.86 o 
  -2   0  17      140.22      142.44     14.61 o 
  -1   0  17        5.08       11.73      8.63 o 
   0   0  17      118.57      141.73     14.12 o 
   1   0  17        5.81       12.92      7.55 o 
   2   0  17       69.67       90.47     11.68 o 
   3   0  17      255.49      281.67     17.92 o 
   4   0  17      303.29      306.44     18.41 o 
   5   0  17       88.74      100.46     12.33 o 
   6   0  17        7.23        9.94      8.20 o 
   7   0  17       44.22       35.68     11.30 o 
  -3   4  17       29.12       54.85     18.08 o 
  -2   4  17       41.35       51.15     17.11 o 
  -1   4  17       35.71       64.08     17.32 o 
   0   4  17      347.79      354.98     28.29 o 
   1   4  17      163.70      163.62     20.74 o 
   2   4  17       86.97       81.78     16.67 o 
  -2   5  17       25.35       27.53     15.91 o 
  -1   5  17       62.59       69.73     17.59 o 
   0   5  17      255.37      325.06     28.29 o 
   1   5  17      393.45      405.70     30.57 o 
   2   5  17      243.26      285.69     25.85 o 
   3   5  17      568.21      543.42     33.94 o 
   4   5  17      280.24      264.57     25.20 o 
   5   5  17      208.14      249.31     24.27 o 
   6   5  17        1.40       -9.99      9.99 o 
  -1   6  17       26.00       30.95     15.59 o 
   0   6  17      116.58      160.90     23.62 o 
   1   6  17      697.52      706.01     40.24 o 
   2   6  17      589.40      574.43     35.89 o 
   3   6  17       99.16      108.88     18.73 o 
   4   6  17      336.48      328.59     27.80 o 
   5   6  17        2.66        5.76     11.19 o 
   6   6  17       39.59       50.56     16.29 o 
   0   7  17      108.61      125.93     21.94 o 
   1   7  17      222.12      271.68     26.88 o 
   2   7  17      235.31      277.33     26.55 o 
   3   7  17       18.18        2.99     11.62 o 
   4   7  17      105.54      111.11     20.09 o 
   5   7  17       95.62      113.88     20.26 o 
  -1  -1  18      158.29      206.08     17.54 o 
   0  -1  18      135.58      189.68     17.00 o 
   1  -1  18        7.11       -2.17      8.25 o 
   2  -1  18       72.87       82.70     12.92 o 
   3  -1  18        2.45        0.76      8.09 o 
   4  -1  18      418.19      472.88     24.82 o 
  -1   0  18       19.95       34.92     10.59 o 
   0   0  18      280.22      347.71     21.45 o 
   1   0  18      251.19      312.79     19.98 o 
   2   0  18      111.87      146.29     14.88 o 
   3   0  18      154.14      167.69     15.15 o 
   4   0  18      105.27      103.45     12.92 o 
   5   0  18      289.08      279.94     19.39 o 
   0   5  18       12.61       37.42     16.56 o 
   1   5  18      204.98      207.71     24.65 o 
   2   5  18      587.20      741.09     41.22 o 
   1   6  18      477.51      480.75     34.70 o 
   2   6  18        0.47       14.01     13.20 o 
   3   6  18      381.60      380.13     30.95 o 
   4   6  18      126.66      137.12     21.29 o 
                                                 
